# Supplementary material for: Genome-wide identification of alcohol dehydrogenase (ADH) gene family under waterlogging stress in wheat (Triticum aestivum)
Source: PeerJ. 2021 Jul 23;9:e11861. doi: 10.7717/peerj.11861 (PMC8312495; doi:10.7717/peerj.11861)
Supplement: Supplemental Information 1 — List of primer sequences used for qRT-PCR analysis. [file peerj-09-11861-s001.xlsx]

## Sheet: Table S1 
Table S1 List of primer sequences used for qRT-PCR analysis.
Gene Name	Gene ID	Forward primers (5'-3')	Reverse primers (5'-3')	Amplicon length
TaADH1	TraesCS1A02G370100.1	AGACCTACCCAATGAACTTC	CTATGCGTGATGAACTTCTC	142
TaADH2	TraesCS1A02G370200.1	TGGCATCTCTACTGGACTTG	CCACACCAATGATCCTTGAT	146
TaADH3	TraesCS1B02G389200.1	CACCTTCAGCGAGTACAC	GCCAAGTCCAGTAGAGATG	112
TaADH4	TraesCS1D02G376300.1	CACCTTCTTCGGCAACTA	GCTATGCGTGATGAACTTC	100
TaADH5	TraesCS4A02G202100.2	GGATCATTGGTGTTGACTTG	CTGTTGAACTGGCTTGGT	104
TaADH6	TraesCS4A02G202200.1	GCTGGAGGCATTGTTGAA	GAGGAGGTCACAGAGGTT	138
TaADH7	TraesCS4A02G202300.1	AGTCAGAGGAGAGCAACC	CCGACGAAGTGGAATATAGG	118
TaADH8	TraesCS4B02G106300.1	GGAGGCATAGTGGAGAGT	GTGTTGATCCTGAGCAGAT	146
TaADH9	TraesCS4B02G106400.1	GCTGGAGGCATTGTTGAA	GGTTGCTCTCCTCTGACT	124
TaADH10	TraesCS4B02G106500.1	AGGTGCTTGTAGAGATGAC	TGAACACTGCCTCCTTATG	150
TaADH11	TraesCS4D02G103000.1	GGATCATTGGTGTTGACTTG	CTGTTGAACTGGCTTGGT	104
TaADH12	TraesCS4D02G103100.1	GCTGGAGGCATTGTTGAA	GGTTGCTCTCCTCTGACT	124
TaADH13	TraesCS4D02G103300.1	TACGAACAAGCCAAGAAGT	GAACACCGCCTCCTTATG	123
TaADH14	TraesCS5A02G193900.1	GCGTCAAGATCCTCTACAC	ACCAACACTCTCCACAATG	125
TaADH15	TraesCS5B02G189200.1	CAACCTCTGTGACCTCCT	CGACGAAGTGGAAGATGG	104
TaADH16	TraesCS5D02G196300.2	CGAAGAAGGGTATGACAGTG	GTTCAAGTCCACACCGATAA	110
TaADH17	TraesCS6A02G386600.1	GTCTTGGAGCAGTATGGAAT	ACTTCTTGGCATCAATGTCA	150
TaADH18	TraesCS6B02G425700.1	CTGCCACACCGACTACTA	GCCGACACTCTCAACAAT	100
TaADH19	TraesCS6D02G371200.1	CAGATGGTGGTGTGGATTA	CCAACAACAACGGAGGTA	106
TaADH20	TraesCS7A02G322200.1	TCTAGGATGTGCTGTGTTC	AAGGCTCTTGCTATCTGTAA	129
TaADH21	TraesCS7B02G223100.1	AAGGAACACTATACGATGGT	GGCAACGAGTTAGGAAGA	139
TaADH22	TraesCS7D02G319100.1	TCCTAACTCGTTGCCATAC	ACTCCAATCACTGCTACTG	120
18S	AJ272181.1	CTACGTCCCTGCCCTTTGTACA	ACACTTCACCGGACCATTCAA	65
