# Supplementary material for: Genome-wide identification of alcohol dehydrogenase (ADH) gene family under waterlogging stress in wheat (Triticum aestivum)
Source: PeerJ. 2021 Jul 23;9:e11861. doi: 10.7717/peerj.11861 (PMC8312495; doi:10.7717/peerj.11861)
Supplement: Supplemental Information 2 — The coding sequence and protein sequence for 22 TaADHs. [file peerj-09-11861-s002.xlsx]

## Sheet: Table S2
Table S2 The coding sequence and protein sequence for 22 TaADHs.
Gene ID	Gene Name	The coding sequence	The protein sequence
TraesCS1A02G370100.1	TaADH1	ATGGCGACCGCCGGGAAGGTGATCAAGTGCAAAGCGGCGGTGGCATGGGAGGCCGGGAAG CCGCTGTCGATCGAGGAGGTGGAGGTGGCGCCGCCGCAGGCCATGGAGGTGCGCGTCAAG ATCCTCTACACCGCCCTCTGCCACACCGACGTCTACTTCTGGGAAGCCAAGGAAGAACCC CTGTTCCATCAGTTTGTTGGACACCTCCTGCGACGGGCATACATCGTCGAGAGCGTCGGA GAAGGTGTGACTGAGCTTGTGCCGGGTGACCATGTCCTCCCGGTGTTCACCGGCGAGTGC AAGGACTGTGCCCACTGCAAGTCAGAGGAGAGCAACCTTTGTGATCTCCTCAGGATCAAC GTCGATCGTGGCGTGATGATCGGCGATGGGCAG…	MATAGKVIKCKAAVAWEAGKPLSIEEVEVAPPQAMEVRVKILYTALCHTDVYFWEAKEEP LFHQFVGHLLRRAYIVESVGEGVTELVPGDHVLPVFTGECKDCAHCKSEESNLCDLLRIN VDRGVMIGDGQSRFTINGKPIFHFVGTSTFSEYTVIHVGCLAKINPEAPLDKVCVLSCGI STGLGATLNVAKPKKGSTVAIFGLGAVGLAAMEGARMAGASRIIGVDLNPAKYEQAKKFG CTDFVNPKDHTKPVQEVLVEMTNGGVDRAVECTGHIDAMIAAFECVHDGWGVAVLVGVPH KEAVFKTYPMNFLNERTLKGTFFGNYKPRTDLPEVVEMYMRKELELEKFITHSVPFSQIN TAFDLMLKGEGLRCIMRMDQ
TraesCS1A02G370200.1	TaADH2	ATGGCTACCGCCGGGAAGGTGATCAAGTGCAAAGCGGCGGTGGCATGGGAGGCCGGGAAG CCGCTGTCGATCGAGGAGGTGGAGGTGGCGCCGCCGCAGGCCATGGAGGTGCGCGTCAAG ATCCTCTACACCGCCCTCTGCCACACTGACGTCTACTTCTGGGAAGCCAAGGGCCAAACT CCAGTTTTCCCTAGGATCTTGGGCCATGAAGCTGGAGGCATCGTTGAGAGCGTCGGAGAA GGCGTGATTGAGCTTGTGCCGGGTGACCATGTCCTCCCGGTGTTCACCGGCGAGTGTAAG GACTGTGCCCACTGCAAGTCAGAGGAGAGCAACCTTTGTGATCTCCTCAGGCCCGTGGAT CGTGGCGTGATGATCGGCGATGGGCAGTCTCGC…	MATAGKVIKCKAAVAWEAGKPLSIEEVEVAPPQAMEVRVKILYTALCHTDVYFWEAKGQT PVFPRILGHEAGGIVESVGEGVIELVPGDHVLPVFTGECKDCAHCKSEESNLCDLLRPVD RGVMIGDGQSRFTINGKPIFHFAGTSTFSEYIVIHVGCLAKINPEAPLDKVCVLSCGIST GLGATLNVAKPKKGSTVAIFGLGAVGLAAMEGARMAGASRIIGVDLNPAKYEHAKEFGCT DFVNPKDHTKPVQEVLVEMTNGGVDRAVECTGDIDAMIAAFECVHDGWGVAVLVGVPHKE AVFKTHPVNFLNEKTLKGTLFGNYKPRTDLPKVVEMYMRKELDLEKFITHSVPFSEINTA FDLMLKGEGLRCIMRMDQ
TraesCS1B02G389200.1	TaADH3	ATGGCGACTGCCGGGAAGGTGATCAAGTGCAAAGCGGCGGTGGCATGGGAGGCCGGGAAG CCGCTGTCGATCGAGGAGGTGGAGGTGGCGCCGCCGCAGGCCATGGAGGTGCGCGTCAAG ATCCTCTACACCGCCCTCTGCCACACCGACGTCTACTTCTGGGAAGCCAAGGGTCAAACT CCGGTTTTCCCTAGGATCTTGGGCCATGAAGCTGGAGGCATCGTGGAGAGCGTCGGAGAG GGCGTGACCAAGCTTGTGCCGGGTGACCATGTCCTCCCAGTGTTCACCGGCGAGTGCAAG GACTGTGCCCACTGCAAGTCAGAGGAGAGCAACCTTTGTGATCTCCTCAGGATCAACGTG GATCGTGGCGTGATGATCGGCGATGGGCAGTCT…	MATAGKVIKCKAAVAWEAGKPLSIEEVEVAPPQAMEVRVKILYTALCHTDVYFWEAKGQT PVFPRILGHEAGGIVESVGEGVTKLVPGDHVLPVFTGECKDCAHCKSEESNLCDLLRINV DRGVMIGDGQSRFTINGKPIFHFVGTSTFSEYTVIHVGCLAKINPEAPLDKVCVLSCGIS TGLGATLNVAKPKKGSTVAIFGLGAVGLAAMEGARMAGASRIIGVDLNPAKYEQAKKFGC TDFVNPKDHTKPVQEVLVEMTNGGVDRAVECTGHIDAMIAAFECVHDGWGVAVLVGVPHK EAVFKTYPMNFLNERTLKGTFFGNYKPRTDLPEVVEMYMRKELELEKFITHSVPFSQINT AFDLMLKGEGLRCIMRMDQ
TraesCS1D02G376300.1	TaADH4	ATGGCGACCGCCGGGAAGGTGATCAAGTGCAAAGCGGCGGTGGCATGGGAGGCCGGGAAG CCGCTGTCGATCGAGGAGGTGGAGGTGGCGCCGCCGCAGGCCATGGAGGTGCGCGTCAAG ATCCTCTACACCGCCCTCTGCCACACCGACGTCTACTTCTGGGAAGCCAAGGGTCAAACT CCGGTTTTCCCTAGGATCTTAGGCCATGAAGCTGGAGGCATCGTCGAGAGCGTCGGAGAG GGCGTGACTGAGCTTGTGCCTGGTGACCATGTCCTCCCGGTGTTCACCGGCGAGTGCAAG GACTGTGCCCACTGCAAGTCAGAGGAAAGCAACCTTTGTGATCTCCTCAGGATCAACGTG GATCGTGGCGTGATGATCGGCGATGGGCAGTCT…	MATAGKVIKCKAAVAWEAGKPLSIEEVEVAPPQAMEVRVKILYTALCHTDVYFWEAKGQT PVFPRILGHEAGGIVESVGEGVTELVPGDHVLPVFTGECKDCAHCKSEESNLCDLLRINV DRGVMIGDGQSRFTINGKPIFHFVGTSTFSEYTVIHVGCLAKINPEAPLDKVCVLSCGIS TGLGATLNVAKPKKGSTVAIFGLGAVGLAAMEGARMAGASRIIGVDLNPAKYEQAKKFGC TDFVNPKDHSKPVQEVLVEMTNGGVDRAVECTGHIDAMIAAFECVHDGWGVAVLVGVPHK EAVFKTYPMNFLNERTLKGTFFGNYKPRTDLPEVVEMYMRKELELEKFITHSVPFSQINT AFDLMLKGEGLRCIMRMDQ
TraesCS4A02G202100.2	TaADH5	ATGGCGACCGCCGGGAAGGTGATCAAGTGCAAAGCCGCGGTGGCGTGGGAGGCGGGGAAG CCGCTGTCCATGGAGGAGGTGGAGGTGGCGCCGCCGCAGGCCATGGAGGTGCGCGTCAAG ATCCTCTTCACCTCCCTCTGCCACACCGACGTCTACTTCTGGGAGGCCAAGGGGCAGACT CCCATGTTCCCTCGGATCTTCGGTCATGAAGCTGGAGGCATAGTGGAGAGTGTTGGAGAG GGTGTGACTGAGCTTGCCCCTGGTGACCATGTCCTCCCTGTGTTCACTGGGGAGTGTAAG GAATGCCCACATTGCAAGTCTGCAGAGAGCAACATGTGTGATCTGCTCAGGATCAACACC GACAGAGGTGTCATGATCGGGGATGGCAAGTCA…	MATAGKVIKCKAAVAWEAGKPLSMEEVEVAPPQAMEVRVKILFTSLCHTDVYFWEAKGQT PMFPRIFGHEAGGIVESVGEGVTELAPGDHVLPVFTGECKECPHCKSAESNMCDLLRINT DRGVMIGDGKSRFSIDGKPIYHFVGTSTFSEYTVMHVGCVAKINPEAPLDKVCVLSCGIS TGLGASINVAKPPKGSTVAIFGLGAVGLAAAEGARIAGASRIIGVDLNASRFEEARKFGC TEFVNPKDHTKPVQQVLAEMTNGGVDRSVECTGNVNAMIQAFECVHDGWGVAVLVGVPHK DAEFKTHPMNFLNERTLKGTFFGNFKPRTDLPNVVEMYMRKELEVEKFITHSVPFSEINK AFDLMAKGEGIRCIIRMEN
TraesCS4A02G202200.1	TaADH6	ATGGCGACCGCCGGGAAGGTGATCAAGTGCAAAGCGGCGGTGGCATGGGAGGCCGGGAAG CCGCTGTCGATCGAGGAGGTGGAGGTGGCGCCGCCGCAGGCCATGGAGGTGCGCGTCAAG ATCCTCTACACCGCCCTCTGCCACACCGACGTCTACTTCTGGGAAGCCAAGGGGCAAACT CCGGTTTTCCCTAGGATCTTGGGCCATGAAGCTGGAGGCATTGTTGAAAGTGTCGGAGAG GGTGTTACCGAACTCGTGCCGGGTGACCATGTCCTCCCGGTGTTCACTGGCGAGTGCAAG GACTGTGCCCACTGCAAGTCAGAGGAGAGCAACCTCTGTGACCTCCTCAGGATCAACGTG GATCGTGGCGTGATGATCGGTGATGGGGAGTCT…	MATAGKVIKCKAAVAWEAGKPLSIEEVEVAPPQAMEVRVKILYTALCHTDVYFWEAKGQT PVFPRILGHEAGGIVESVGEGVTELVPGDHVLPVFTGECKDCAHCKSEESNLCDLLRINV DRGVMIGDGESRFTINGKPIFHFVGTSTFSEYTVIHVGCLAKINPEAPLDKVCVLSCGIS TGLGATLNVAKPKKGSTVAIFGLGAVGLAAMEGAKMSGASRIIGVDLNPAKYEQAKKFGC TDFVNPKDHTKPVQEVLVEMTNGGVDRAVECTGHIDAMIAAFECVHDGWGVAVLVGVPHK EAVFKTSPMNLLNERTLKGTFFGNYKPRTDLPEVVEMYMRKELDVEKFITHSVPFSQINT AFDLMLKGEGLRCVMRMDE
TraesCS4A02G202300.1	TaADH7	ATGGCGACCGCCGGGAAGGTGATCAAGTGCAAAGCGGCAGTGGCATGGGAGGCCGGGAAG CCGCTGTCGATCGAGGAGGTGGAGGTGGCGCCGCCGCAGGCCATGGAGGTGCGTGTCAAG ATCCTCTACACCGCCCTCTGCCACACTGACGTCTACTTCTGGGAAGCCAAGGGGCAAACT CCGGTTTTCCCAAGGATCTTGGGCCATGAGGCTGGAGGCATTGTTGAGAGCGTCGGAGAG GGCGTGACCGAGCTTGTGCCAGGTGACCATGTTCTGCCGGTGTTCACTGGCGAGTGCAAG GATTGTGCTCACTGCAAGTCAGAGGAGAGCAACCTTTGTGACCTCCTCAGGATCAATGTC GACCGGGGCGTGATGATCGGCGATGGGCAGTCC…	MATAGKVIKCKAAVAWEAGKPLSIEEVEVAPPQAMEVRVKILYTALCHTDVYFWEAKGQT PVFPRILGHEAGGIVESVGEGVTELVPGDHVLPVFTGECKDCAHCKSEESNLCDLLRINV DRGVMIGDGQSRFTIGGKPIFHFVGTSTFSEYTVIHVGCLAKINPEAPLDKVCVLSCGIS TGLGATLNVAKPKKGSTVAIFGLGAVGLAAMEGAKMAGASRIIGVDLNPAKYEQAKKFGC TDFVNPKDHTKPVQEVLIEMTNGGVDRAVECTGHVDTMISAFECVHDGWGVAVLVGVPHK EAVFKTHPMNFLNERTLKGTFFGNYKPRTDLPEVVEMYMRKELDVEKFITHSVPFSQINT AFDLMLKGEGLRCVMRMDE
TraesCS4B02G106300.1	TaADH8	ATGGCGACGGCCGGGAAGGTGATCAAGTGCAAAGCCGCGGTGGCATGGGAGGCGGGGAAG CCGCTGTCCATGGAGGAGGTGGAGGTGGCGCCGCCGCAGGCCATGGAGGTGCGCGTCAAG ATCCTCTTCACCTCCCTCTGCCACACCGACGTCTACTTCTGGGAGGCCAAGGGGCAGACC CCCATGTTCCCTCGGATCTTCGGTCATGAAGCTGGAGGCATAGTGGAGAGTGTTGGAGAG GGTGTGACTGAGCTTGCCCCTGGTGACCATGTCCTTCCTGTGTTCACTGGGGAGTGTAAG GAATGCCCACATTGCAAGTCTGCGGAGAGCAACATGTGTGATCTGCTCAGGATCAACACC GACAGAGGTGTCATGATCGGGGATGGCAAGTCA…	MATAGKVIKCKAAVAWEAGKPLSMEEVEVAPPQAMEVRVKILFTSLCHTDVYFWEAKGQT PMFPRIFGHEAGGIVESVGEGVTELAPGDHVLPVFTGECKECPHCKSAESNMCDLLRINT DRGVMIGDGKSRFSIDGKPIYHFVGTSTFSEYTVMHVGCVAKINPEAPLDKVCVLSCGIS TGLGASINVAKPPKGSTVAIFGLGAVGLAAAEGARIAGASRIIGIDLNASRFEEARKFGC TEFVNPKDHSKPVQEVLAEMTNGGVDRSVECTGNVNAMIQAFECVHDGWGVAVLVGVPHK DAEFKTHPMNFLNERTLKGTFFGNFKPRTDLPNVVEMYMRKELEVEKFITHSVPFSEINK AFDLMAKGEGIRCIIRMEN
TraesCS4B02G106400.1	TaADH9	ATGGCGACCGCCGGGAAGGTGATCAAGTGCAAAGCGGCGGTGGCATGGGAGGCCGGGAAG CCGCTGTCGATCGAGGAGGTGGAGGTGGCGCCGCCGCAGGCCATGGAGGTGCGCGTCAAG ATCCTCTACACCGCCCTCTGCCACACCGACGTCTACTTCTGGGAAGCCAAGGGGCAAACT CCGGTTTTCCCTAGGATCTTGGGCCATGAAGCTGGAGGCATTGTTGAAAGTGTCGGAGAG GGTGTGACCGAGCTCGTGCCGGGCGACCATGTACTCCCGGTCTTCACCGGCGAGTGCAAA GACTGTGCCCACTGCAAGTCAGAGGAGAGCAACCTTTGTGACCTCCTCAGGATCAACGTG GATCGTGGCGTGATGATCGGGGATGGGCAGTCA…	MATAGKVIKCKAAVAWEAGKPLSIEEVEVAPPQAMEVRVKILYTALCHTDVYFWEAKGQT PVFPRILGHEAGGIVESVGEGVTELVPGDHVLPVFTGECKDCAHCKSEESNLCDLLRINV DRGVMIGDGQSGFTINGKPIFHFVGTSTFSEYTVIHVGCLAKINPEAPLDKVCVLSCGIS TGLGATLNVAKPKKGSTVAIFGLGAVGLAAMEGAKMSGASRIIGVDLNPAKYEQAKKFGC TDFVNPKDHTKPVLVEMTNGGVDRAVECTGHIDAMIAAFECVHDGWGVAVLVGVPHKEAV FKTSPMNLLNERTLKGTFFGNYKPRTDLPEVVEMYMRKELDLEKFITHSVPFSQINTAFD LMLKGEGLRCIMRMDE
TraesCS4B02G106500.1	TaADH10	ATGGAGACCGCCGGGAAGGTGATCAAGTGCAAAGCGGCGGTGGCATGGGAGGCAGGGAAG CCGCTGTCGATCGAGGAGGTGGAGGTGGCGCCGCCGCAGGCCATGGAGGTGCGCGTCAAG ATCCTCTACACCGCCCTCTGCCACACTGACGTCTACTTCTGGGAAGCCAAGGGGCAAACT CCGGTTTTCCCAAGGATCTTGGGCCATGAGGCTGGAGGCATTGTTGAGAGCGTCGGAGAG GGCGTGACCGAGCTTGCGCCAGGTGACCATGTCCTGCCGGTGTTCACTGGCGAGTGCAAG GATTGTGCTCACTGCAAGTCAGAGGAGAGCAACCTTTGTGACCTCCTCAGGATCAATGTC GACCGGGGTGTGATGATCGGAGATGGGCAGTCC…	METAGKVIKCKAAVAWEAGKPLSIEEVEVAPPQAMEVRVKILYTALCHTDVYFWEAKGQT PVFPRILGHEAGGIVESVGEGVTELAPGDHVLPVFTGECKDCAHCKSEESNLCDLLRINV DRGVMIGDGQSRFTIGGKPIFHFVGTSTFSEYTVIHVGCLAKINPEAPLDKVCVLSCGIS TGLGATLNVAKPKKGSTVAIFGLGAVGLAAMEGAKMAGASRIIGVDLNPAKYEQAKKFGC TDFVNPKDHTKPVQEVLVEMTNGGVDRAVECTGHVDAMVSAFECVHDGWGVAVLVGVPHK EAVFKTHPMNFLNERTLKGTFFGNYKPRTDLPEVVEMYMRKELDVEKFITHSVPFSQINT AFDLMLKGEGLRCVMRMDE
TraesCS4D02G103000.1	TaADH11	ATGGCGACCGCCGGGAAGGTGATCAAGTGCAAAGCCGCGGTGGCGTGGGAGGCGGGGAAG CCGCTGTCCATGGAGGAGGTGGAGGTGGCGCCGCCGCAGGCCATGGAGGTGCGCGTCAAG ATCCTCTTCACCTCCCTCTGCCACACCGACGTCTACTTCTGGGAGGCCAAGGGCCAGACC CCCATGTTCCCTCGGATCTTCGGTCATGAAGCTGGAGGCATAGTGGAGAGTGTTGGAGAG GGTGTGACTGAGCTTGCCCCTGGTGACCATGTCCTCCCTGTGTTCACTGGGGAGTGTAAG GAATGCCCACATTGCAAGTCTGCGGAGAGCAACATGTGTGATCTGCTCAGGATCAACACC GACAGAGGTGTCATGATCGGGGATGGCAAGTCA…	MATAGKVIKCKAAVAWEAGKPLSMEEVEVAPPQAMEVRVKILFTSLCHTDVYFWEAKGQT PMFPRIFGHEAGGIVESVGEGVTELAPGDHVLPVFTGECKECPHCKSAESNMCDLLRINT DRGVMIGDGKSRFSIDGKPIYHFVGTSTFSEYTVMHVGCVAKINPEAPLDKVCVLSCGIS TGLGASINVAKPPKGSTVAIFGLGAVGLAAAEGARIAGASRIIGVDLNASRFEEARKFGC TEFVNPKDHTKPVQQVLAEMTNGGVDRSVECTGNVNAMIQAFECVHDGWGVAVLVGVPHK DAEFKTHPMNFLNERTLKGTFFGNFKPRTDLPNVVEMYMRKELEVEKFITHSVPFSEINK AFDLMAKGEGIRCIIRMEN
TraesCS4D02G103100.1	TaADH12	ATGGCGACCGCCGGGAAGGTGATCAAGTGCAAAGCGGCGGTGGCATGGGAGGCCGGGAAG CCGCTGTCGATCGAGGAGGTGGAGGTGGCGCCGCCGCAGGCCATGGAGGTGCGCGTCAAG ATCCTCTACACCGCCCTCTGCCACACCGACGTCTACTTCTGGGAAGCCAAGGGGCAAACT CCGGTTTTCCCTAGGATCTTGGGCCATGAAGCTGGAGGCATTGTTGAAAGTGTCGGAGAG GGTGTGACGGAGCTAGTGCCGGGCGACCATGTCCTCCCGGTGTTCACCGGCGAGTGCAAA GACTGTGCCCACTGCAAGTCAGAGGAGAGCAACCTTTGTGACCTCCTTAGGATCAACGTG GATCGTGGCGTGATGATCGGGGATGGGCAGTCA…	MATAGKVIKCKAAVAWEAGKPLSIEEVEVAPPQAMEVRVKILYTALCHTDVYFWEAKGQT PVFPRILGHEAGGIVESVGEGVTELVPGDHVLPVFTGECKDCAHCKSEESNLCDLLRINV DRGVMIGDGQSRFTINGKPIFHFVGTSTFSEYTVIHVGCLAKINPEAPLDKVCVLSCGIS TGLGATLNVAKPKKGSTVAIFGLGAVGLAAMEGAKMAGAARIIGVDLNPAKYEQAKKFGC TDFVNPKDHTKPVQEVLVEMTNGGVDRAVECTGHIDAMIAAFECVHDGWGVAVLVGVPHK EAVFKTSPMNLLNERTLKGTFFGNYKPRTDLPEVVEMYMRKELDVEKFITHSVPFSQINT AFDLMLKGEGLRCVMRMDE
TraesCS4D02G103300.1	TaADH13	ATGGCGACCGCCGGGAAGGTGATCAAGTGCAAAGCGGCGGTGGCATGGGAGGCCGGGAAG CCGCTGTCGATCGAGGAGGTGGAGGTGGCGCCGCCGCAGGCCATGGAGGTGCGAGTCAAG ATCCTCTACACCGCCCTCTGCCACACTGACGTCTACTTCTGGGAAGCCAAGGGGCAAACT CCGGTTTTTCCAAGGATCTTGGGCCATGAGGCTGGAGGCATTGTTGAGAGCGTCGGAGAG GGCGTGACCGAGCTTGTGCCAGGTGACCATGTCCTGCCGGTGTTCACTGGCGAGTGCAAG GATTGTGCTCACTGCAAGTCAGAGGAGAGCAACCTTTGTGACCTCCTCAGGATCAATGTC GACCGAGGCGTGATGATCGGTGATGGGCAGTCC…	MATAGKVIKCKAAVAWEAGKPLSIEEVEVAPPQAMEVRVKILYTALCHTDVYFWEAKGQT PVFPRILGHEAGGIVESVGEGVTELVPGDHVLPVFTGECKDCAHCKSEESNLCDLLRINV DRGVMIGDGQSRFTISGKPIFHFVGTSTFSEYTVIHVGCLAKINPSAPLDKVCVLSCGIS TGLGATLNVAKPKKGSTVAIFGLGAVGLAAMEGAKMAGASRIIGVDLNPAKYEQAKKFGC TDFVNPMDHTKPLQEGWGVAVLVGVPHKEAVFKTHPMNFLNERTLKGTFFGNYKPRTDLP EVVEMYMRKELDVEKFITHSVPFSQINTAFDLMLKGEGLRCVMRMDE
TraesCS5A02G193900.1	TaADH14	ATGGCGACCGCCGGGAAGGTGATCAAGTGCAAAGCGGCGGTGGCGTGGGAGGCCGGGAAG CCGCTGTCTATGGAGGAGGTGGAGGTGGCGCCGCCGCAGGCCATGGAGGTGCGCGTCAAG ATCCTCTACACCGCGCTCTGCCACACTGACGTCTACTTCTGGGAGGCCAAGGGCCAAACT CCGGTTTTCCCTAGGATCTTGGGCCATGAAGCTGGAGGCATTGTGGAGAGTGTTGGTGAG GGCGTGACTGAGCTGGTGCCGGGAGACCATGTCCTCCCGGTGTTCACCGGAGAGTGCAAG GAGTGTGCCCACTGCAGGTCAGAGGAGAGCAACCTCTGTGACCTCCTCAGGATCAATGTC GACCGCGGTGTCATGATCGGCGACGGGCAGTCC…	MATAGKVIKCKAAVAWEAGKPLSMEEVEVAPPQAMEVRVKILYTALCHTDVYFWEAKGQT PVFPRILGHEAGGIVESVGEGVTELVPGDHVLPVFTGECKECAHCRSEESNLCDLLRINV DRGVMIGDGQSRFTIDGKPIFHFVGTSTFSEYTVIHVGCLAKIDPEAPLDKVCLLSCGIS TGLGATLNVAKPKKGMTVAIFGLGAVGLAAMEGARMSGASRIIGVDLNPAKHEQAKKFGC TDFVNPKDHTKPVQEVIVEMTDGGVDRAVECTGNADAMISAFECVHDGWGVAVLVGVAHK EAVFKTHPMNFLNERTLRGLPGVVDMYMRKELELDKFITHSVPFSQINTAFDLMLKGEGL RCVIRMEE
TraesCS5B02G189200.1	TaADH15	ATGGCTACCGCCGGGAAGGTGATCAAGTGCAAAGCGGCGGTGGCGTGGGAGGCCGGGAAG CCGCTGTCGATGGAGGAGGTGGAGGTGGCGCCGCCGCAGGCCATGGAGGTGCGCGTCAAG ATCCTCTACACCGCCCTCTGCCACACCGACGTCTACTTCTGGGAGGCCAAGCACCAAACT CCGGTTTTCCTTAGGATCTTGGGCCATGAAGCTGGAGGCATTGTGGAGAGTGTCGGTGAG GGCGTGACGGAGCTGGTGCCGGGCGACCATGTCCTCCCGGTGTTCACCGGAGAGTGCAAG GAGTGTGCCCACTGCATGTCAGAGGAGAGCAACCTCTGTGACCTCCTCAGGATAAATGTC GACTGTGGCGTGATGATCGGCGACGGGCAGTCC…	MATAGKVIKCKAAVAWEAGKPLSMEEVEVAPPQAMEVRVKILYTALCHTDVYFWEAKHQT PVFLRILGHEAGGIVESVGEGVTELVPGDHVLPVFTGECKECAHCMSEESNLCDLLRINV DCGVMIGDGQSRFSIDGKPIFHFVGTSTFSEYTVIHVGCLAKIDPEAPLDKVCLLSCGIS TGLGATLNVAKPKKGMTVAVFGLGAVGLAAMEGARMSGASRIIGVDLNPAKHQQAKKFGC TDFVNPKDHAKPVQEVIVEMTDGGVDRAVECTGNADAMISAFECVHDGWGVAVLVGVAHK EAVFKTHPMNFLNERTLRGTFFGNYKPRTGLPGVVDMYMRKELELDKFITHSVPFSQINT AFDLMLKGEGLRCVIRMEE
TraesCS5D02G196300.2	TaADH16	ATGGCTACCGCCGGGAAGGTGATCAAGTGCAAAGCGGCGGTGGCGTGGGAGGCCGGGAAG CCGCTGTCGATGGAGGAGGTGGAGGTGGCGCCGCCGCAGGCCATGGAGGTGCGCGTCAAG ATCCTCTACACCGCCCTCTGCCACACCGACGTCTACTTCTGGGAGGCCAAGGGCCAAACT CCGGTTTTCCCTAGGATCTTGGGCCATGAAGCTGGAGGCATTGTGGAGAGCGTCGGCGAG GGCGTGACGGAGCTGGTGCCGGGCGACCATGTCCTCCCGGTGTTCACCGGAGAGTGCAAG GAGTGTGCCCACTGCATGTCAGAGGAGAGCAACCTCTGTGACCTCCTGAGGATCAATGTC GACCGCGGCGTGATGATCGGCGACGGCCAGTCC…	MATAGKVIKCKAAVAWEAGKPLSMEEVEVAPPQAMEVRVKILYTALCHTDVYFWEAKGQT PVFPRILGHEAGGIVESVGEGVTELVPGDHVLPVFTGECKECAHCMSEESNLCDLLRINV DRGVMIGDGQSRFTIDGKPIFHFVGTSTFSEYTVIHVGCLAKIDPEAPLDKVCLLSCGIS TGLGATLNVAKPKKGMTVAIFGLGAVGLAAMEGARMSGASRIIGVDLNPAKHEQAKKFGC TDFVNPKDHTKPVQEVIVEMTDGGVDRAVECTGNADAMISAFECVHDGWGVAVLVGVAHK EAVFKTHPMNFLNERTLRGTFFGNYKPRTDLPGVVDMYMRKELELDKFITHSVPFSQINT AFDLMLKGEGLRCVIRMDE
TraesCS6A02G386600.1	TaADH17	ATGGCGTCCTCCACCCAGGGCCAGGTCATCACCTGCAAAGCGGCGGTGGCGTACGAGGCG AACAAGCCGCTGGTGGTGGAGGACGTGCAGGTGGCGCCGCCGCAGGCCGGCGAGGTCCGC ATCAAGATCCTCTCCACCGCGCTCTGCCACACCGACTACTACACCTGGAGCGGCAAGGAT CCTGAGGGTCTCTTTCCTTGCATTCTCGGTCATGAGGCTGCTGGAATCGTTGAGAGCGTT GGCGAAGGGGTGACCGATGTGCAGCCTGGGGACCATGTCATCCCTTGCTACCAAGCGGAA TGCAAGAACTGCAAGATGTGCAACAGCGGGAAGACCAACCTCTGCGGCAAAGTTCGTGGC GCCACAGGGGTAGGGGTCATGATGAGCGACCGC…	MASSTQGQVITCKAAVAYEANKPLVVEDVQVAPPQAGEVRIKILSTALCHTDYYTWSGKD PEGLFPCILGHEAAGIVESVGEGVTDVQPGDHVIPCYQAECKNCKMCNSGKTNLCGKVRG ATGVGVMMSDRKSRFSVNGKPIYHFMGTSTFSQYTVVHDVSVAKINPQAPLDKVCLLGCG VSTGLGAVWNTAKVEAGSVVAVFGLGTVGLAVAEGAKSAGASRIIGIDIDAKKFDVAKNF GVTEFVNPKDHDKPIQQVLVDLTDGGVDYSFECIGNVSIMRAALECCHKGWGTSVVVGVA ASGQEIATRPFQLVTGRVWKGTAFGGFKSRSQVPWLVEKYMNKEIKVDEYITHNMNLTDI NKAFDLLHEGGCLRCVLAMEH
TraesCS6B02G425700.1	TaADH18	ATGGCGTCCTCCACCCAGGGCCAGGTCATCACCTGCAAAGCGGCGGTGGCGTACGAGGCG AACAAGCCGCTGGTGGTCGAGGACGTGCAGGTGGCGCCGCCGCAGGCCGGCGAGGTCCGC ATCAAGATCCTCTCCACCGCGCTCTGCCACACCGACTACTACACCTGGAGCGGCAAGGAT CCCGAGGGTCTCTTTCCTTGCATTCTCGGTCACGAGGCTGCTGGAATTGTTGAGAGTGTC GGCGAAGGGGTGACCGACGTGCAGCCTGGGGACCATGTCATCCCTTGCTACCAAGCGGAA TGCAGGGACTGCAAGATGTGCAACAGCGGGAAGACCAACCTCTGCGGCAAAGTTCGCGGC GCCACTGGGGTCGGGGTCATGATGAGCGACCGC…	MASSTQGQVITCKAAVAYEANKPLVVEDVQVAPPQAGEVRIKILSTALCHTDYYTWSGKD PEGLFPCILGHEAAGIVESVGEGVTDVQPGDHVIPCYQAECRDCKMCNSGKTNLCGKVRG ATGVGVMMSDRKSRFSVNGKPIYHFMGTSTFSQYTVVHDVSVAKINPQAPLDKVCLLGCG VSTGLGAVWNTAKVEAGSIVAVFGLGTVGLAVAEGAKSAGASRIIGIDIDTKKFDVAKNF GVTEFVNPKDHDKPIQQVLVDLTDGGVDYSFECIGNVSIMRSALECCHKGWGTSVVVGVA ASGQEIATRPFQLVTGRVWKGTAFGGFKSRSQVPWLVEKYMNKEIKVDEYITHNMNLTDI NKAFDLLHEGGCLRCVLAMEH
TraesCS6D02G371200.1	TaADH19	ATGGCGTCCTCCACCCAGGGCCAGGTCATCACCTGCAAAGCGGCGGTGGCGTACGAGGCG AACAAGCCGCTGGTGGTCGAGGACGTGCAGGTGGCGCCGCCGCAGGCCGGCGAGGTCCGC ATCAAGATCCTCTCCACCGCGCTCTGCCACACCGACTACTACACCTGGAGCGGCAAGGAT CCCGAGGGCCTCTTTCCTTGCATTCTCGGTCACGAGGCTGCTGGAATTGTTGAGAGCGTT GGCGAAGGAGTGACCGACGTGCAGCCTGGGGACCATGTCATTCCTTGCTACCAAGCGGAA TGCAAGGACTGCAAGATGTGCAACAGCGGGAAGACCAACCTCTGTGGCAAAGTTCGCGGC GCCACAGGGGTAGGGGTCATGATGAGCGACCGC…	MASSTQGQVITCKAAVAYEANKPLVVEDVQVAPPQAGEVRIKILSTALCHTDYYTWSGKD PEGLFPCILGHEAAGIVESVGEGVTDVQPGDHVIPCYQAECKDCKMCNSGKTNLCGKVRG ATGVGVMMSDRKSRFSVNGKPIYHFMGTSTFSQYTVVHDVSVAKINPQAPLDKVCLLGCG VSTGLGAVWNTAKVEAGSIVAVFGLGTVGLAVAEGAKSAGASRIIGIDIDTKKFDVAKNF GVTEFVNPKDHDKPIQQVLVDLTDGGVDYSFECIGNVSIMRAALECCHKGWGTSVVVGVA ASGQEIATRPFQLVTGRVWKGTAFGGFKSRSQVPWLVEKYMNKEIKVDEYITHNMNLTDI NKAFDLLHEGGCLRCVLAMEH
TraesCS7A02G322200.1	TaADH20	ATGTCCATCTCCACCGCTTCCCGCCGCGCCCTCAGCCGGATCGGCGGCGCCCTCCGGCGG TCCTTGTCGTCGTCGTCGTCGTCGGTGCCGGACGCCTCGGGGTACCACGTGTCGGGCGGG CCGAGCTTCATGCGCGCGGCCGTGTTCTGGGAGCCCGGCCGCCCGCTCACCATGGAGGAG TTCCGCATGCCGCGCCCCAAGGCCGGCGAGGTCCTCGTCAAGACCAAAGCTTGTGGAGTT TGCCACTCTGATCTCCATGTCATGAAAGGCGAACTCCCTTTCGCCAGCCCTTGTGTCGTT GGCCATGAGATCACCGGGGAGGTTGTCGACCATGGCGCGCACACGCCCGCTGAGATCGTC AATAGGTTTCCAGTTGGCAGTCATGTTGTTGGA…	MSISTASRRALSRIGGALRRSLSSSSSSVPDASGYHVSGGPSFMRAAVFWEPGRPLTMEE FRMPRPKAGEVLVKTKACGVCHSDLHVMKGELPFASPCVVGHEITGEVVDHGAHTPAEIV NRFPVGSHVVGAFIMPCGNCFYCVKGQEDLCESFFAYNRAKGTLYDGETRLFLRSNGKPV YMYSMGGLAEYCVVPANALAILPNSLPYTESAILGCAVFTAYGALRHAAEMRAGDSVAVI GVGGVGSSCLQIARAFGASEVIAVDVLDEKLQNAKTLGATHTVNAAKEDAVERIKEITGG RGVDVAVEALGKALTFSQCTQSVRDGGKAVMIGLAATNVVGEVDITRLVRRQVKIIGSYG ARARQDLPQIVKLAESGAFNLENAISRKCKFEE…
TraesCS7B02G223100.1	TaADH21	ATGTCCCTCTCCACCGCCTCCCGCCGCGCCCTCAGCCGGATCGGTGGCGCCCTCCGGCGG TCCTTCTCGTCGTCGTCGGTGCCGGACGCCTCGGGGTACCACGTGTCCGGTGGGCCGAGC TTCATGCGCGCGGCCGTGTTCTGGGAGCCCGGCCGCCCGCTCACCATGGAGGAGTTCCGC ATGCCGCGCCCCAAGGCCGGCGAGGTCCTCGTCAAGACCAAAGCTTGTGGAGTCTGCCAC TCTGATCTCCATGTCATGAAAGGCGAACTCCCTTTCGCCAGCCCTTGTGTTGTTGGCCAT GAGATCACCGGGGAGGTTGTCGACCATGGCATGCACACGCCCGCTGAGATCGTCAATAGG TTCCCAGTTGGCAGTCATGTTGTTGGAGCCTTC…	MSLSTASRRALSRIGGALRRSFSSSSVPDASGYHVSGGPSFMRAAVFWEPGRPLTMEEFR MPRPKAGEVLVKTKACGVCHSDLHVMKGELPFASPCVVGHEITGEVVDHGMHTPAEIVNR FPVGSHVVGAFIMPCGNCFYCVKGQEDLCESFFAYNRAKGTLYDGETRLFLRSNGKPVYM YSMGGLAEYCVVPANALAILPNSLPYTESAILGCAVFTAYGALRHAAEMRAGDSVAVIGV GGVGSSCLQIARAFGASEVIAVDVLDEKLQNAKTLGATHTVNAAKEDAVERIKEITGGRG VDVAVEALGKALTFSQCTQSVRDGGKAVMIGLAATNVVGEVDITRLVRRQVKIIGSYGAR ARQDLPQIVKLAESGAFNLENAISRKCKFEEAN…
TraesCS7D02G319100.1	TaADH22	ATGTCCATCTCCACCGCTTCCCGCCGCGCCCTCAGCCGGATCGGCGGCGCCCTCCGGCGG TCCTTGTCGTCGTCGTCATCGTCGGTGCCGGACGCCTCGGGGTACCACGTGTCGGGCGGG CCGAGCTTCATGCGCGCGGCCGTGTTCTGGGAGCCCGGCCGCCCGCTCACCATGGAGGAG TTCCGCATGCCGCGCCCCAAGGCCGGCGAGGTCCTCGTCAAGACCAAAGCTTGTGGAGTC TGCCACTCTGATCTCCATGTCATGAAAGGCGAGCTCCCTTTCGCCAGCCCTTGTGTCGTT GGCCATGAGATCACCGGGGAGGTTGTCGACCATGGCATGCACACGCCCGCTGAGATCGTC AATAGGTTCCCAGTCGGCAGTCATGTTGTTGGA…	MSISTASRRALSRIGGALRRSLSSSSSSVPDASGYHVSGGPSFMRAAVFWEPGRPLTMEE FRMPRPKAGEVLVKTKACGVCHSDLHVMKGELPFASPCVVGHEITGEVVDHGMHTPAEIV NRFPVGSHVVGAFIMPCGNCFYCVKGQEDLCESFFAYNRAKGTLYDGETRLFLRSNGKPV YMYSMGGLAEYCVVPANALAVLPNSLPYTESAILGCAVFTAYGALRHAAEMRAGDSVAVI GVGGVGSSCLQIARAFGASEVIAVDVLDDKLQNAKTLGATHTVNAAKEDAVERIKEITGG RGVDVAVEALGKALTFSQCTQSVRDGGKAVMIGLAATNVVGEVDITRLVRRQVKIIGSYG ARARQDLPQIVKLAESGAFNLENAISRKCKFEE…
