# Supplementary material for: Genome-wide identification of alcohol dehydrogenase (ADH) gene family under waterlogging stress in wheat (Triticum aestivum)
Source: PeerJ. 2021 Jul 23;9:e11861. doi: 10.7717/peerj.11861 (PMC8312495; doi:10.7717/peerj.11861)
Supplement: Supplemental Information 3 [file peerj-09-11861-s003.xlsx]

## Sheet: Table S3
Table S3 Ka/Ks calculation and estimated divergence time for the ADH duplicated gene pairs.
Gene pairs		Identity(% i)	Gene alignment coverage	Ks	Ka	Ka/Ks	Divergence time(MYA)
1	TaADH1-TaADH2	93.8	0.951006	0.147934	0.0372601	0.25187	4.93
2	TaADH1-TaADH3	94.85	0.95888	0.166004	0.0204193	0.123005	5.53
3	TaADH1-TaADH4	95.72	0.967629	0.116124	0.0204114	0.175772	3.87
4	TaADH1-TaADH6	92.6	0.941382	0.250753	0.0311352	0.124167	8.36
5	TaADH1-TaADH7	89.69	0.906387	0.437831	0.0353561	0.0807529	14.59
6	TaADH1-TaADH9	91.46	0.937883	0.290699	0.028992	0.0997318	9.69
7	TaADH1-TaADH10	89.18	0.902012	0.472193	0.0365674	0.0774418	15.74
8	TaADH1-TaADH12	92.68	0.942257	0.250566	0.0299423	0.119499	8.35
9	TaADH1-TaADH15	87.2	0.887139	0.492483	0.0579623	0.117694	16.42
10	TaADH1-TaADH16	88.15	0.896763	0.462061	0.0505893	0.109486	15.4
11	TaADH2-TaADH3	95.44	0.957018	0.135988	0.0198301	0.145823	4.53
12	TaADH2-TaADH4	96.14	0.964035	0.100823	0.0198224	0.196606	3.36
13	TaADH2-TaADH6	92.72	0.929825	0.263945	0.0257586	0.0975907	8.8
14	TaADH2-TaADH7	89.9	0.900877	0.444428	0.028153	0.0633467	14.81
15	TaADH2-TaADH9	91.75	0.930519	0.293387	0.0235845	0.0803871	9.78
16	TaADH2-TaADH10	89.77	0.895614	0.454523	0.0299511	0.0658957	15.15
17	TaADH2-TaADH12	92.98	0.932456	0.250472	0.0251682	0.100483	8.35
18	TaADH2-TaADH15	87.72	0.879825	0.44634	0.0573471	0.128483	14.88
19	TaADH2-TaADH16	88.77	0.890351	0.43334	0.0458883	0.105894	14.44
20	TaADH3-TaADH4	97.46	0.974561	0.109136	0.00229929	0.0210681	3.64
21	TaADH3-TaADH6	93.95	0.939474	0.257636	0.0127367	0.0494368	8.59
22	TaADH3-TaADH7	91.48	0.914035	0.409396	0.0150803	0.0368354	13.65
23	TaADH3-TaADH9	92.98	0.937719	0.286693	0.0104948	0.0366063	9.56
24	TaADH3-TaADH10	91.32	0.913158	0.415733	0.0162545	0.0390984	13.86
25	TaADH3-TaADH12	93.86	0.938596	0.26811	0.0115721	0.0431616	8.94
26	TaADH3-TaADH15	88.86	0.888596	0.45472	0.0430924	0.094767	15.16
27	TaADH3-TaADH16	90.18	0.899123	0.416081	0.0316639	0.0761003	13.87
28	TaADH4-TaADH6	94.39	0.94386	0.231932	0.0127318	0.0548945	7.73
29	TaADH4-TaADH7	91.4	0.913158	0.416604	0.0150744	0.0361841	13.89
30	TaADH4-TaADH9	93.33	0.941228	0.265244	0.0104907	0.0395511	8.84
31	TaADH4-TaADH10	90.88	0.908772	0.449917	0.0162482	0.0361138	15
32	TaADH4-TaADH12	94.56	0.945614	0.226655	0.0115676	0.0510361	7.56
33	TaADH4-TaADH15	89.21	0.892105	0.428308	0.0430754	0.100571	14.28
34	TaADH4-TaADH16	90.35	0.903509	0.403777	0.0316515	0.0783885	13.46
35	TaADH5-TaADH8	98.6	0.985965	0.0512683	0.00343774	0.067054	1.71
36	TaADH5-TaADH11	99.39	0.992982	0.0271172	0	0	0.9
37	TaADH6-TaADH7	92.63	0.925439	0.335641	0.0139067	0.0414334	11.19
38	TaADH6-TaADH9	95.88	0.966667	0.145735	0.00464533	0.0318751	4.86
39	TaADH6-TaADH10	92.02	0.920175	0.371624	0.0150788	0.0405755	12.39
40	TaADH6-TaADH12	97.11	0.971053	0.122221	0.00345225	0.028246	4.07
41	TaADH6-TaADH16	90.44	0.904386	0.387518	0.0334563	0.0863347	12.92
42	TaADH7-TaADH9	90.96	0.916667	0.387226	0.0163909	0.042329	12.91
43	TaADH7-TaADH10	96.66	0.965789	0.135382	0.00576538	0.0425861	4.51
44	TaADH7-TaADH12	91.83	0.917544	0.396541	0.0127404	0.0321288	13.22
45	TaADH7-TaADH16	89.73	0.896491	0.456208	0.03047	0.0667897	15.21
46	TaADH8-TaADH11	98.51	0.984211	0.0553611	0.00343774	0.0620968	1.85
47	TaADH9-TaADH10	90.7	0.914912	0.39984	0.0175772	0.0439607	13.33
48	TaADH9-TaADH12	97.02	0.97807	0.0797298	0.00581229	0.0728999	2.66
49	TaADH9-TaADH15	88.77	0.895614	0.404925	0.0459205	0.113405	13.5
50	TaADH9-TaADH16	89.47	0.902632	0.416469	0.0337501	0.0810388	13.88
51	TaADH10-TaADH12	91.49	0.914912	0.415733	0.0139108	0.0334608	13.86
52	TaADH10-TaADH15	88.71	0.882456	0.468257	0.0443173	0.0946431	15.61
53	TaADH10-TaADH16	89.33	0.888596	0.491312	0.0316701	0.0644602	16.38
54	TaADH12-TaADH15	89.65	0.896491	0.372984	0.0473577	0.12697	12.43
55	TaADH12-TaADH16	90.53	0.905263	0.371624	0.035266	0.0948972	12.39
56	TaADH14-TaADH15	95.51	0.801754	0.154666	0.0107092	0.0692404	5.16
57	TaADH14-TaADH16	97.28	0.816667	0.116903	0.00236967	0.0202704	3.9
58	TaADH15-TaADH16	96.84	0.968421	0.104975	0.011562	0.110141	3.5
59	TaADH17-TaADH18	97.03	0.970332	0.113982	0.00577759	0.0506888	3.8
60	TaADH17-TaADH19	96.6	0.965969	0.144833	0.00345756	0.0238726	4.83
61	TaADH18-TaADH19	97.21	0.972077	0.118629	0.00230349	0.0194176	3.95
62	TaADH20-TaADH22	97.52	0.97516	0.087691	0.00539086	0.0614756	2.92
63	TaADH20-TaADH21	97.35	0.975962	0.0776191	0.00541274	0.0697347	2.59
64	TaADH21-TaADH22	96.87	0.971154	0.10674	0.00432551	0.0405239	3.56
