# Supplementary material for: Genome-wide identification of alcohol dehydrogenase (ADH) gene family under waterlogging stress in wheat (Triticum aestivum)
Source: PeerJ. 2021 Jul 23;9:e11861. doi: 10.7717/peerj.11861 (PMC8312495; doi:10.7717/peerj.11861)
Supplement: Supplemental Information 4 [file peerj-09-11861-s004.xlsx]

## Sheet: Table S4
Table S4 Detailed information about cis-acting elements of TaADH genes promoter
Gene ID	Name	Sequence	Description
TraesCS1A02G370100.1	ABRE	ACGTG	abscisic acid responsiveness
TraesCS1A02G370100.1	ABRE	ACGTG	abscisic acid responsiveness
TraesCS1A02G370100.1	GT1-motif	GGTTAA	light responsiveness
TraesCS1A02G370100.1	G-Box	CACGTT	light responsiveness
TraesCS1A02G370100.1	TCCC-motif	TCTCCCT	light responsiveness
TraesCS1A02G370100.1	TGACG-motif	TGACG	MeJA-responsiveness
TraesCS1A02G370100.1	MBS	CAACTG	drought-inducibility
TraesCS1A02G370100.1	MBS	CAACTG	drought-inducibility
TraesCS1A02G370100.1	CGTCA-motif	CGTCA	MeJA-responsiveness
TraesCS1A02G370100.1	LTR	CCGAAA	low-temperature responsiveness
TraesCS1A02G370100.1	LTR	CCGAAA	low-temperature responsiveness
TraesCS1A02G370100.1	LTR	CCGAAA	low-temperature responsiveness
TraesCS1A02G370100.1	Box 4	ATTAAT	light responsiveness
TraesCS1A02G370100.1	G-box	CACGAC	light responsiveness
TraesCS1A02G370100.1	G-box	CACGTC	light responsiveness
TraesCS1A02G370100.1	TCA-element	CCATCTTTTT	salicylic acid responsiveness
TraesCS1A02G370100.1	ARE	AAACCA	anaerobic induction
TraesCS1A02G370100.1	ARE	AAACCA	anaerobic induction
TraesCS1A02G370100.1	ARE	AAACCA	anaerobic induction
TraesCS1A02G370200.1	LTR	CCGAAA	low-temperature responsiveness
TraesCS1A02G370200.1	LTR	CCGAAA	low-temperature responsiveness
TraesCS1A02G370200.1	AE-box	AGAAACAA	light responsiveness
TraesCS1A02G370200.1	G-box	CACGTC	light responsiveness
TraesCS1A02G370200.1	G-box	CACGAC	light responsiveness
TraesCS1A02G370200.1	G-box	CACGTC	light responsiveness
TraesCS1A02G370200.1	CGTCA-motif	CGTCA	MeJA-responsiveness
TraesCS1A02G370200.1	CGTCA-motif	CGTCA	MeJA-responsiveness
TraesCS1A02G370200.1	CGTCA-motif	CGTCA	MeJA-responsiveness
TraesCS1A02G370200.1	CGTCA-motif	CGTCA	MeJA-responsiveness
TraesCS1A02G370200.1	CGTCA-motif	CGTCA	MeJA-responsiveness
TraesCS1A02G370200.1	Sp1	GGGCGG	light responsiveness
TraesCS1A02G370200.1	Sp1	GGGCGG	light responsiveness
TraesCS1A02G370200.1	Sp1	GGGCGG	light responsiveness
TraesCS1A02G370200.1	Sp1	GGGCGG	light responsiveness
TraesCS1A02G370200.1	Sp1	GGGCGG	light responsiveness
TraesCS1A02G370200.1	ARE	AAACCA	anaerobic induction
TraesCS1A02G370200.1	ARE	AAACCA	anaerobic induction
TraesCS1A02G370200.1	ARE	AAACCA	anaerobic induction
TraesCS1A02G370200.1	TCA-element	CCATCTTTTT	salicylic acid responsiveness
TraesCS1A02G370200.1	GT1-motif	GGTTAA	light responsiveness
TraesCS1A02G370200.1	GT1-motif	GGTTAAT	light responsiveness
TraesCS1A02G370200.1	ABRE	ACGTG	abscisic acid responsiveness
TraesCS1A02G370200.1	ABRE	ACGTG	abscisic acid responsiveness
TraesCS1A02G370200.1	ABRE	CGCACGTGTC	abscisic acid responsiveness
TraesCS1A02G370200.1	MBS	CAACTG	drought-inducibility
TraesCS1A02G370200.1	MBS	CAACTG	drought-inducibility
TraesCS1A02G370200.1	TGACG-motif	TGACG	MeJA-responsiveness
TraesCS1A02G370200.1	TGACG-motif	TGACG	MeJA-responsiveness
TraesCS1A02G370200.1	TGACG-motif	TGACG	MeJA-responsiveness
TraesCS1A02G370200.1	TGACG-motif	TGACG	MeJA-responsiveness
TraesCS1A02G370200.1	TGACG-motif	TGACG	MeJA-responsiveness
TraesCS1B02G389200.1	GC-motif	CCCCCG	anoxic specific inducibility
TraesCS1B02G389200.1	GC-motif	CCCCCG	anoxic specific inducibility
TraesCS1B02G389200.1	GC-motif	CCCCCG	anoxic specific inducibility
TraesCS1B02G389200.1	I-box	cGATAAGGCG	light responsiveness
TraesCS1B02G389200.1	I-box	AGATAAGG	light responsiveness
TraesCS1B02G389200.1	TGACG-motif	TGACG	MeJA-responsiveness
TraesCS1B02G389200.1	TGACG-motif	TGACG	MeJA-responsiveness
TraesCS1B02G389200.1	TGACG-motif	TGACG	MeJA-responsiveness
TraesCS1B02G389200.1	TGACG-motif	TGACG	MeJA-responsiveness
TraesCS1B02G389200.1	TGACG-motif	TGACG	MeJA-responsiveness
TraesCS1B02G389200.1	TGACG-motif	TGACG	MeJA-responsiveness
TraesCS1B02G389200.1	TGACG-motif	TGACG	MeJA-responsiveness
TraesCS1B02G389200.1	MBS	CAACTG	drought-inducibility
TraesCS1B02G389200.1	MBS	CAACTG	drought-inducibility
TraesCS1B02G389200.1	P-box	CCTTTTG	gibberellin responsiveness
TraesCS1B02G389200.1	P-box	CCTTTTG	gibberellin responsiveness
TraesCS1B02G389200.1	ABRE	ACGTG	abscisic acid responsiveness
TraesCS1B02G389200.1	ABRE	CGCACGTGTC	abscisic acid responsiveness
TraesCS1B02G389200.1	ARE	AAACCA	anaerobic induction
TraesCS1B02G389200.1	ARE	AAACCA	anaerobic induction
TraesCS1B02G389200.1	ARE	AAACCA	anaerobic induction
TraesCS1B02G389200.1	ARE	AAACCA	anaerobic induction
TraesCS1B02G389200.1	ARE	AAACCA	anaerobic induction
TraesCS1B02G389200.1	TGA-element	AACGAC	auxin responsiveness
TraesCS1B02G389200.1	TGA-element	AACGAC	auxin responsiveness
TraesCS1B02G389200.1	Sp1	GGGCGG	light responsiveness
TraesCS1B02G389200.1	Sp1	GGGCGG	light responsiveness
TraesCS1B02G389200.1	Sp1	GGGCGG	light responsiveness
TraesCS1B02G389200.1	CGTCA-motif	CGTCA	MeJA-responsiveness
TraesCS1B02G389200.1	CGTCA-motif	CGTCA	MeJA-responsiveness
TraesCS1B02G389200.1	CGTCA-motif	CGTCA	MeJA-responsiveness
TraesCS1B02G389200.1	CGTCA-motif	CGTCA	MeJA-responsiveness
TraesCS1B02G389200.1	CGTCA-motif	CGTCA	MeJA-responsiveness
TraesCS1B02G389200.1	CGTCA-motif	CGTCA	MeJA-responsiveness
TraesCS1B02G389200.1	CGTCA-motif	CGTCA	MeJA-responsiveness
TraesCS1B02G389200.1	G-box	CACGTC	light responsiveness
TraesCS1B02G389200.1	LTR	CCGAAA	low-temperature responsiveness
TraesCS1B02G389200.1	LTR	CCGAAA	low-temperature responsiveness
TraesCS1D02G376300.1	CGTCA-motif	CGTCA	MeJA-responsiveness
TraesCS1D02G376300.1	CGTCA-motif	CGTCA	MeJA-responsiveness
TraesCS1D02G376300.1	CGTCA-motif	CGTCA	MeJA-responsiveness
TraesCS1D02G376300.1	CGTCA-motif	CGTCA	MeJA-responsiveness
TraesCS1D02G376300.1	Sp1	GGGCGG	light responsiveness
TraesCS1D02G376300.1	G-box	TACGTG	light responsiveness
TraesCS1D02G376300.1	G-box	CACGTC	light responsiveness
TraesCS1D02G376300.1	G-box	CACGTC	light responsiveness
TraesCS1D02G376300.1	G-box	CAGACGTGGCA	light responsiveness
TraesCS1D02G376300.1	G-box	CACGTC	light responsiveness
TraesCS1D02G376300.1	G-box	TACGTG	light responsiveness
TraesCS1D02G376300.1	G-box	CACGAC	light responsiveness
TraesCS1D02G376300.1	G-box	CACGAC	light responsiveness
TraesCS1D02G376300.1	ATCT-motif	AATCTAATCC	light responsiveness
TraesCS1D02G376300.1	LTR	CCGAAA	low-temperature responsiveness
TraesCS1D02G376300.1	LTR	CCGAAA	low-temperature responsiveness
TraesCS1D02G376300.1	LTR	CCGAAA	low-temperature responsiveness
TraesCS1D02G376300.1	chs-Unit 1 m1	ACCTAACCCGC	light responsiveness
TraesCS1D02G376300.1	ARE	AAACCA	anaerobic induction
TraesCS1D02G376300.1	ARE	AAACCA	anaerobic induction
TraesCS1D02G376300.1	G-Box	CACGTT	light responsiveness
TraesCS1D02G376300.1	GT1-motif	GGTTAA	light responsiveness
TraesCS1D02G376300.1	GC-motif	CCCCCG	anoxic specific inducibility
TraesCS1D02G376300.1	Box 4	ATTAAT	light responsiveness
TraesCS1D02G376300.1	TCA-element	CCATCTTTTT	salicylic acid responsiveness
TraesCS1D02G376300.1	GATA-motif	AAGGATAAGG	light responsiveness
TraesCS1D02G376300.1	ABRE	ACGTG	abscisic acid responsiveness
TraesCS1D02G376300.1	ABRE	ACGTG	abscisic acid responsiveness
TraesCS1D02G376300.1	ABRE	ACGTG	abscisic acid responsiveness
TraesCS1D02G376300.1	ABRE	ACGTG	abscisic acid responsiveness
TraesCS1D02G376300.1	ABRE	TACGTGTC	abscisic acid responsiveness
TraesCS1D02G376300.1	ABRE	ACGTG	abscisic acid responsiveness
TraesCS1D02G376300.1	ABRE	ACGTG	abscisic acid responsiveness
TraesCS1D02G376300.1	ABRE	CGCACGTGTC	abscisic acid responsiveness
TraesCS1D02G376300.1	TGACG-motif	TGACG	MeJA-responsiveness
TraesCS1D02G376300.1	TGACG-motif	TGACG	MeJA-responsiveness
TraesCS1D02G376300.1	TGACG-motif	TGACG	MeJA-responsiveness
TraesCS1D02G376300.1	TGACG-motif	TGACG	MeJA-responsiveness
TraesCS1D02G376300.1	MBS	CAACTG	drought-inducibility
TraesCS1D02G376300.1	MBS	CAACTG	drought-inducibility
TraesCS1D02G376300.1	MBS	CAACTG	drought-inducibility
TraesCS4A02G202100.2	ARE	AAACCA	anaerobic induction
TraesCS4A02G202100.2	ARE	AAACCA	anaerobic induction
TraesCS4A02G202100.2	ARE	AAACCA	anaerobic induction
TraesCS4A02G202100.2	TGA-element	AACGAC	auxin responsiveness
TraesCS4A02G202100.2	LTR	CCGAAA	low-temperature responsiveness
TraesCS4A02G202100.2	LTR	CCGAAA	low-temperature responsiveness
TraesCS4A02G202100.2	G-box	CACGTG	light responsiveness
TraesCS4A02G202100.2	G-box	CACGAC	light responsiveness
TraesCS4A02G202100.2	G-box	CACGTC	light responsiveness
TraesCS4A02G202100.2	G-box	CACGAC	light responsiveness
TraesCS4A02G202100.2	G-box	CAGACGTGGCA	light responsiveness
TraesCS4A02G202100.2	G-box	CACGTC	light responsiveness
TraesCS4A02G202100.2	CGTCA-motif	CGTCA	MeJA-responsiveness
TraesCS4A02G202100.2	CGTCA-motif	CGTCA	MeJA-responsiveness
TraesCS4A02G202100.2	Sp1	GGGCGG	light responsiveness
TraesCS4A02G202100.2	Sp1	GGGCGG	light responsiveness
TraesCS4A02G202100.2	chs-CMA1a	TTACTTAA	light responsiveness
TraesCS4A02G202100.2	GA-motif	ATAGATAA	light responsiveness
TraesCS4A02G202100.2	TGACG-motif	TGACG	MeJA-responsiveness
TraesCS4A02G202100.2	TGACG-motif	TGACG	MeJA-responsiveness
TraesCS4A02G202100.2	GC-motif	CCCCCG	anoxic specific inducibility
TraesCS4A02G202100.2	I-box	cGATAAGGCG	light responsiveness
TraesCS4A02G202100.2	I-box	AGATAAGG	light responsiveness
TraesCS4A02G202100.2	G-Box	CACGTG	light responsiveness
TraesCS4A02G202100.2	GT1-motif	GGTTAA	light responsiveness
TraesCS4A02G202100.2	GT1-motif	GGTTAA	light responsiveness
TraesCS4A02G202100.2	ACE	CTAACGTATT	light responsiveness
TraesCS4A02G202100.2	ABRE	AACCCGG	abscisic acid responsiveness
TraesCS4A02G202100.2	ABRE	CACGTG	abscisic acid responsiveness
TraesCS4A02G202100.2	ABRE	ACGTG	abscisic acid responsiveness
TraesCS4A02G202100.2	ABRE	ACGTG	abscisic acid responsiveness
TraesCS4A02G202100.2	ABRE	GCCGCGTGGC	abscisic acid responsiveness
TraesCS4A02G202100.2	ABRE	ACGTG	abscisic acid responsiveness
TraesCS4A02G202100.2	GATA-motif	GATAGGG	light responsiveness
TraesCS4A02G202200.1	MBS	CAACTG	drought-inducibility
TraesCS4A02G202200.1	TCCC-motif	TCTCCCT	light responsiveness
TraesCS4A02G202200.1	TCCC-motif	TCTCCCT	light responsiveness
TraesCS4A02G202200.1	LAMP-element	CTTTATCA	light responsiveness
TraesCS4A02G202200.1	ABRE	TACGGTC	abscisic acid responsiveness
TraesCS4A02G202200.1	ABRE	ACGTG	abscisic acid responsiveness
TraesCS4A02G202200.1	ABRE	GCCGCGTGGC	abscisic acid responsiveness
TraesCS4A02G202200.1	ARE	AAACCA	anaerobic induction
TraesCS4A02G202200.1	ARE	AAACCA	anaerobic induction
TraesCS4A02G202200.1	ARE	AAACCA	anaerobic induction
TraesCS4A02G202200.1	ARE	AAACCA	anaerobic induction
TraesCS4A02G202200.1	ARE	AAACCA	anaerobic induction
TraesCS4A02G202200.1	ARE	AAACCA	anaerobic induction
TraesCS4A02G202200.1	TGA-element	AACGAC	auxin responsiveness
TraesCS4A02G202200.1	LTR	CCGAAA	low-temperature responsiveness
TraesCS4A02G202200.1	LTR	CCGAAA	low-temperature responsiveness
TraesCS4A02G202200.1	G-box	TACGTG	light responsiveness
TraesCS4A02G202200.1	G-box	CACGAC	light responsiveness
TraesCS4A02G202200.1	Sp1	GGGCGG	light responsiveness
TraesCS4A02G202300.1	LTR	CCGAAA	low-temperature responsiveness
TraesCS4A02G202300.1	AE-box	AGAAACAA	light responsiveness
TraesCS4A02G202300.1	G-box	TACGTG	light responsiveness
TraesCS4A02G202300.1	chs-CMA2a	TCACTTGA	light responsiveness
TraesCS4A02G202300.1	AuxRR-core	GGTCCAT	auxin responsiveness
TraesCS4A02G202300.1	CGTCA-motif	CGTCA	MeJA-responsiveness
TraesCS4A02G202300.1	CGTCA-motif	CGTCA	MeJA-responsiveness
TraesCS4A02G202300.1	CGTCA-motif	CGTCA	MeJA-responsiveness
TraesCS4A02G202300.1	CGTCA-motif	CGTCA	MeJA-responsiveness
TraesCS4A02G202300.1	Sp1	GGGCGG	light responsiveness
TraesCS4A02G202300.1	Sp1	GGGCGG	light responsiveness
TraesCS4A02G202300.1	TGA-box	TGACGTAA	auxin responsiveness
TraesCS4A02G202300.1	ARE	AAACCA	anaerobic induction
TraesCS4A02G202300.1	TGA-element	AACGAC	auxin responsiveness
TraesCS4A02G202300.1	TGA-element	AACGAC	auxin responsiveness
TraesCS4A02G202300.1	TGA-element	AACGAC	auxin responsiveness
TraesCS4A02G202300.1	TCA-element	CCATCTTTTT	salicylic acid responsiveness
TraesCS4A02G202300.1	ABRE	ACGTG	abscisic acid responsiveness
TraesCS4A02G202300.1	P-box	CCTTTTG	gibberellin responsiveness
TraesCS4A02G202300.1	MBS	CAACTG	drought-inducibility
TraesCS4A02G202300.1	MBS	CAACTG	drought-inducibility
TraesCS4A02G202300.1	MBS	CAACTG	drought-inducibility
TraesCS4A02G202300.1	MBS	CAACTG	drought-inducibility
TraesCS4A02G202300.1	TGACG-motif	TGACG	MeJA-responsiveness
TraesCS4A02G202300.1	TGACG-motif	TGACG	MeJA-responsiveness
TraesCS4A02G202300.1	TGACG-motif	TGACG	MeJA-responsiveness
TraesCS4A02G202300.1	TGACG-motif	TGACG	MeJA-responsiveness
TraesCS4A02G202300.1	I-box	GTATAAGGCC	light responsiveness
TraesCS4B02G106300.1	LTR	CCGAAA	low-temperature responsiveness
TraesCS4B02G106300.1	LTR	CCGAAA	low-temperature responsiveness
TraesCS4B02G106300.1	GARE-motif	TCTGTTG	gibberellin responsiveness
TraesCS4B02G106300.1	CGTCA-motif	CGTCA	MeJA-responsiveness
TraesCS4B02G106300.1	AuxRR-core	GGTCCAT	auxin responsiveness
TraesCS4B02G106300.1	Sp1	GGGCGG	light responsiveness
TraesCS4B02G106300.1	Sp1	GGGCGG	light responsiveness
TraesCS4B02G106300.1	Sp1	GGGCGG	light responsiveness
TraesCS4B02G106300.1	Sp1	GGGCGG	light responsiveness
TraesCS4B02G106300.1	Sp1	GGGCGG	light responsiveness
TraesCS4B02G106300.1	Sp1	GGGCGG	light responsiveness
TraesCS4B02G106300.1	ARE	AAACCA	anaerobic induction
TraesCS4B02G106300.1	ARE	AAACCA	anaerobic induction
TraesCS4B02G106300.1	TGA-element	AACGAC	auxin responsiveness
TraesCS4B02G106300.1	GATA-motif	AAGGATAAGG	light responsiveness
TraesCS4B02G106300.1	TCCC-motif	TCTCCCT	light responsiveness
TraesCS4B02G106300.1	TGACG-motif	TGACG	MeJA-responsiveness
TraesCS4B02G106300.1	I-box	ccttatcct	light responsiveness
TraesCS4B02G106400.1	TGA-element	AACGAC	auxin responsiveness
TraesCS4B02G106400.1	TGA-element	AACGAC	auxin responsiveness
TraesCS4B02G106400.1	ARE	AAACCA	anaerobic induction
TraesCS4B02G106400.1	ARE	AAACCA	anaerobic induction
TraesCS4B02G106400.1	ARE	AAACCA	anaerobic induction
TraesCS4B02G106400.1	ARE	AAACCA	anaerobic induction
TraesCS4B02G106400.1	ARE	AAACCA	anaerobic induction
TraesCS4B02G106400.1	ARE	AAACCA	anaerobic induction
TraesCS4B02G106400.1	LTR	CCGAAA	low-temperature responsiveness
TraesCS4B02G106400.1	LTR	CCGAAA	low-temperature responsiveness
TraesCS4B02G106400.1	LTR	CCGAAA	low-temperature responsiveness
TraesCS4B02G106400.1	LTR	CCGAAA	low-temperature responsiveness
TraesCS4B02G106400.1	G-box	CACGTC	light responsiveness
TraesCS4B02G106400.1	G-box	CACGTC	light responsiveness
TraesCS4B02G106400.1	G-box	TACGTG	light responsiveness
TraesCS4B02G106400.1	G-box	TACGTG	light responsiveness
TraesCS4B02G106400.1	G-box	CACGAC	light responsiveness
TraesCS4B02G106400.1	G-box	CACGTC	light responsiveness
TraesCS4B02G106400.1	CGTCA-motif	CGTCA	MeJA-responsiveness
TraesCS4B02G106400.1	CGTCA-motif	CGTCA	MeJA-responsiveness
TraesCS4B02G106400.1	CGTCA-motif	CGTCA	MeJA-responsiveness
TraesCS4B02G106400.1	CGTCA-motif	CGTCA	MeJA-responsiveness
TraesCS4B02G106400.1	GC-motif	CCCCCG	anoxic specific inducibility
TraesCS4B02G106400.1	TGACG-motif	TGACG	MeJA-responsiveness
TraesCS4B02G106400.1	TGACG-motif	TGACG	MeJA-responsiveness
TraesCS4B02G106400.1	TGACG-motif	TGACG	MeJA-responsiveness
TraesCS4B02G106400.1	TGACG-motif	TGACG	MeJA-responsiveness
TraesCS4B02G106400.1	ABRE	ACGTG	abscisic acid responsiveness
TraesCS4B02G106400.1	ABRE	ACGTG	abscisic acid responsiveness
TraesCS4B02G106400.1	ABRE	ACGTG	abscisic acid responsiveness
TraesCS4B02G106400.1	ABRE	ACGTG	abscisic acid responsiveness
TraesCS4B02G106400.1	ABRE	ACGTG	abscisic acid responsiveness
TraesCS4B02G106400.1	GATA-motif	GATAGGG	light responsiveness
TraesCS4B02G106500.1	chs-CMA2a	TCACTTGA	light responsiveness
TraesCS4B02G106500.1	chs-CMA2a	TCACTTGA	light responsiveness
TraesCS4B02G106500.1	G-box	CCACGTAA	light responsiveness
TraesCS4B02G106500.1	G-box	TACGTG	light responsiveness
TraesCS4B02G106500.1	G-box	TACGTG	light responsiveness
TraesCS4B02G106500.1	G-box	CACGTC	light responsiveness
TraesCS4B02G106500.1	G-box	CACGTC	light responsiveness
TraesCS4B02G106500.1	Sp1	GGGCGG	light responsiveness
TraesCS4B02G106500.1	Sp1	GGGCGG	light responsiveness
TraesCS4B02G106500.1	CGTCA-motif	CGTCA	MeJA-responsiveness
TraesCS4B02G106500.1	CGTCA-motif	CGTCA	MeJA-responsiveness
TraesCS4B02G106500.1	CGTCA-motif	CGTCA	MeJA-responsiveness
TraesCS4B02G106500.1	ARE	AAACCA	anaerobic induction
TraesCS4B02G106500.1	ARE	AAACCA	anaerobic induction
TraesCS4B02G106500.1	ARE	AAACCA	anaerobic induction
TraesCS4B02G106500.1	TGA-element	AACGAC	auxin responsiveness
TraesCS4B02G106500.1	TGA-element	AACGAC	auxin responsiveness
TraesCS4B02G106500.1	TCA-element	CCATCTTTTT	salicylic acid responsiveness
TraesCS4B02G106500.1	GT1-motif	GGTTAA	light responsiveness
TraesCS4B02G106500.1	GT1-motif	GGTTAAT	light responsiveness
TraesCS4B02G106500.1	G-Box	CACGTT	light responsiveness
TraesCS4B02G106500.1	ABRE	ACGTG	abscisic acid responsiveness
TraesCS4B02G106500.1	ABRE	ACGTG	abscisic acid responsiveness
TraesCS4B02G106500.1	ABRE	ACGTG	abscisic acid responsiveness
TraesCS4B02G106500.1	ABRE	ACGTG	abscisic acid responsiveness
TraesCS4B02G106500.1	ABRE	ACGTG	abscisic acid responsiveness
TraesCS4B02G106500.1	ABRE	TACGGTC	abscisic acid responsiveness
TraesCS4B02G106500.1	P-box	CCTTTTG	gibberellin responsiveness
TraesCS4B02G106500.1	MBS	CAACTG	drought-inducibility
TraesCS4B02G106500.1	MBS	CAACTG	drought-inducibility
TraesCS4B02G106500.1	MBS	CAACTG	drought-inducibility
TraesCS4B02G106500.1	I-box	cCATATCCAAT	light responsiveness
TraesCS4B02G106500.1	I-box	GTATAAGGCC	light responsiveness
TraesCS4B02G106500.1	TGACG-motif	TGACG	MeJA-responsiveness
TraesCS4B02G106500.1	TGACG-motif	TGACG	MeJA-responsiveness
TraesCS4B02G106500.1	TGACG-motif	TGACG	MeJA-responsiveness
TraesCS4D02G103000.1	G-Box	CACGTT	light responsiveness
TraesCS4D02G103000.1	GT1-motif	GGTTAA	light responsiveness
TraesCS4D02G103000.1	GT1-motif	GGTTAA	light responsiveness
TraesCS4D02G103000.1	ABRE	ACGTG	abscisic acid responsiveness
TraesCS4D02G103000.1	ABRE	GCCGCGTGGC	abscisic acid responsiveness
TraesCS4D02G103000.1	ABRE	ACGTG	abscisic acid responsiveness
TraesCS4D02G103000.1	ABRE	ACGTG	abscisic acid responsiveness
TraesCS4D02G103000.1	ABRE	ACGTG	abscisic acid responsiveness
TraesCS4D02G103000.1	ABRE	GACACGTGGC	abscisic acid responsiveness
TraesCS4D02G103000.1	MRE	AACCTAA	light responsiveness
TraesCS4D02G103000.1	MBS	CAACTG	drought-inducibility
TraesCS4D02G103000.1	TGACG-motif	TGACG	MeJA-responsiveness
TraesCS4D02G103000.1	TGACG-motif	TGACG	MeJA-responsiveness
TraesCS4D02G103000.1	TGACG-motif	TGACG	MeJA-responsiveness
TraesCS4D02G103000.1	TGACG-motif	TGACG	MeJA-responsiveness
TraesCS4D02G103000.1	GC-motif	CCCCCG	anoxic specific inducibility
TraesCS4D02G103000.1	I-box	cCATATCCAAT	light responsiveness
TraesCS4D02G103000.1	I-box	GTATAAGGCC	light responsiveness
TraesCS4D02G103000.1	LTR	CCGAAA	low-temperature responsiveness
TraesCS4D02G103000.1	LTR	CCGAAA	low-temperature responsiveness
TraesCS4D02G103000.1	G-box	CACGTC	light responsiveness
TraesCS4D02G103000.1	G-box	CACGTC	light responsiveness
TraesCS4D02G103000.1	G-box	CACGAC	light responsiveness
TraesCS4D02G103000.1	G-box	CACGTC	light responsiveness
TraesCS4D02G103000.1	G-box	CACGAC	light responsiveness
TraesCS4D02G103000.1	CGTCA-motif	CGTCA	MeJA-responsiveness
TraesCS4D02G103000.1	CGTCA-motif	CGTCA	MeJA-responsiveness
TraesCS4D02G103000.1	CGTCA-motif	CGTCA	MeJA-responsiveness
TraesCS4D02G103000.1	CGTCA-motif	CGTCA	MeJA-responsiveness
TraesCS4D02G103000.1	Sp1	GGGCGG	light responsiveness
TraesCS4D02G103000.1	Sp1	GGGCGG	light responsiveness
TraesCS4D02G103000.1	Sp1	GGGCGG	light responsiveness
TraesCS4D02G103000.1	Sp1	GGGCGG	light responsiveness
TraesCS4D02G103000.1	ARE	AAACCA	anaerobic induction
TraesCS4D02G103000.1	ARE	AAACCA	anaerobic induction
TraesCS4D02G103100.1	Sp1	GGGCGG	light responsiveness
TraesCS4D02G103100.1	Sp1	GGGCGG	light responsiveness
TraesCS4D02G103100.1	Sp1	GGGCGG	light responsiveness
TraesCS4D02G103100.1	CGTCA-motif	CGTCA	MeJA-responsiveness
TraesCS4D02G103100.1	CGTCA-motif	CGTCA	MeJA-responsiveness
TraesCS4D02G103100.1	CGTCA-motif	CGTCA	MeJA-responsiveness
TraesCS4D02G103100.1	G-box	CACGTC	light responsiveness
TraesCS4D02G103100.1	G-box	CACGTC	light responsiveness
TraesCS4D02G103100.1	LTR	CCGAAA	low-temperature responsiveness
TraesCS4D02G103100.1	LTR	CCGAAA	low-temperature responsiveness
TraesCS4D02G103100.1	LTR	CCGAAA	low-temperature responsiveness
TraesCS4D02G103100.1	TCA-element	TCAGAAGAGG	salicylic acid responsiveness
TraesCS4D02G103100.1	TGA-element	AACGAC	auxin responsiveness
TraesCS4D02G103100.1	TGA-element	AACGAC	auxin responsiveness
TraesCS4D02G103100.1	ARE	AAACCA	anaerobic induction
TraesCS4D02G103100.1	ARE	AAACCA	anaerobic induction
TraesCS4D02G103100.1	ABRE	ACGTG	abscisic acid responsiveness
TraesCS4D02G103100.1	ABRE	ACGTG	abscisic acid responsiveness
TraesCS4D02G103100.1	GT1-motif	GTGTGTGAA	light responsiveness
TraesCS4D02G103100.1	L-box	ATCCCACCTAC	light responsiveness
TraesCS4D02G103100.1	TGACG-motif	TGACG	MeJA-responsiveness
TraesCS4D02G103100.1	TGACG-motif	TGACG	MeJA-responsiveness
TraesCS4D02G103100.1	TGACG-motif	TGACG	MeJA-responsiveness
TraesCS4D02G103100.1	TC-rich repeats	GTTTTCTTAC	defense and stress responsiveness
TraesCS4D02G103300.1	GATA-motif	GATAGGA	light responsiveness
TraesCS4D02G103300.1	GC-motif	CCCCCG	anoxic specific inducibility
TraesCS4D02G103300.1	TGACG-motif	TGACG	MeJA-responsiveness
TraesCS4D02G103300.1	TGACG-motif	TGACG	MeJA-responsiveness
TraesCS4D02G103300.1	MBS	CAACTG	drought-inducibility
TraesCS4D02G103300.1	Sp1	GGGCGG	light responsiveness
TraesCS4D02G103300.1	Sp1	GGGCGG	light responsiveness
TraesCS4D02G103300.1	Sp1	GGGCGG	light responsiveness
TraesCS4D02G103300.1	Sp1	GGGCGG	light responsiveness
TraesCS4D02G103300.1	Sp1	GGGCGG	light responsiveness
TraesCS4D02G103300.1	CGTCA-motif	CGTCA	MeJA-responsiveness
TraesCS4D02G103300.1	CGTCA-motif	CGTCA	MeJA-responsiveness
TraesCS4D02G103300.1	G-box	CACGAC	light responsiveness
TraesCS4D02G103300.1	Box 4	ATTAAT	light responsiveness
TraesCS4D02G103300.1	Box 4	ATTAAT	light responsiveness
TraesCS4D02G103300.1	Box 4	ATTAAT	light responsiveness
TraesCS4D02G103300.1	LTR	CCGAAA	low-temperature responsiveness
TraesCS4D02G103300.1	LTR	CCGAAA	low-temperature responsiveness
TraesCS4D02G103300.1	LTR	CCGAAA	low-temperature responsiveness
TraesCS4D02G103300.1	ATCT-motif	AATCTAATCC	light responsiveness
TraesCS4D02G103300.1	TGA-element	AACGAC	auxin responsiveness
TraesCS4D02G103300.1	ARE	AAACCA	anaerobic induction
TraesCS4D02G103300.1	ARE	AAACCA	anaerobic induction
TraesCS4D02G103300.1	ARE	AAACCA	anaerobic induction
TraesCS4D02G103300.1	ARE	AAACCA	anaerobic induction
TraesCS4D02G103300.1	ARE	AAACCA	anaerobic induction
TraesCS5A02G193900.1	MBS	CAACTG	drought-inducibility
TraesCS5A02G193900.1	I-box	GTATAAGGCC	light responsiveness
TraesCS5A02G193900.1	GC-motif	CCCCCG	anoxic specific inducibility
TraesCS5A02G193900.1	TGACG-motif	TGACG	MeJA-responsiveness
TraesCS5A02G193900.1	TGACG-motif	TGACG	MeJA-responsiveness
TraesCS5A02G193900.1	GT1-motif	GGTTAA	light responsiveness
TraesCS5A02G193900.1	G-Box	CACGTT	light responsiveness
TraesCS5A02G193900.1	ABRE	ACGTG	abscisic acid responsiveness
TraesCS5A02G193900.1	ABRE	ACGTG	abscisic acid responsiveness
TraesCS5A02G193900.1	ABRE	ACGTG	abscisic acid responsiveness
TraesCS5A02G193900.1	ABRE	TACGGTC	abscisic acid responsiveness
TraesCS5A02G193900.1	ARE	AAACCA	anaerobic induction
TraesCS5A02G193900.1	ARE	AAACCA	anaerobic induction
TraesCS5A02G193900.1	TGA-element	AACGAC	auxin responsiveness
TraesCS5A02G193900.1	TGA-element	AACGAC	auxin responsiveness
TraesCS5A02G193900.1	G-box	CACGAC	light responsiveness
TraesCS5A02G193900.1	G-box	CACGTC	light responsiveness
TraesCS5A02G193900.1	G-box	TACGTG	light responsiveness
TraesCS5A02G193900.1	Box 4	ATTAAT	light responsiveness
TraesCS5A02G193900.1	AE-box	AGAAACAA	light responsiveness
TraesCS5A02G193900.1	AuxRR-core	GGTCCAT	auxin responsiveness
TraesCS5A02G193900.1	AuxRR-core	GGTCCAT	auxin responsiveness
TraesCS5A02G193900.1	CGTCA-motif	CGTCA	MeJA-responsiveness
TraesCS5A02G193900.1	CGTCA-motif	CGTCA	MeJA-responsiveness
TraesCS5B02G189200.1	ATCT-motif	AATCTAATCC	light responsiveness
TraesCS5B02G189200.1	LTR	CCGAAA	low-temperature responsiveness
TraesCS5B02G189200.1	GARE-motif	TCTGTTG	gibberellin responsiveness
TraesCS5B02G189200.1	GARE-motif	TCTGTTG	gibberellin responsiveness
TraesCS5B02G189200.1	AE-box	AGAAACAA	light responsiveness
TraesCS5B02G189200.1	AE-box	AGAAACAA	light responsiveness
TraesCS5B02G189200.1	Box 4	ATTAAT	light responsiveness
TraesCS5B02G189200.1	CGTCA-motif	CGTCA	MeJA-responsiveness
TraesCS5B02G189200.1	AuxRR-core	GGTCCAT	auxin responsiveness
TraesCS5B02G189200.1	AuxRR-core	GGTCCAT	auxin responsiveness
TraesCS5B02G189200.1	TGA-element	AACGAC	auxin responsiveness
TraesCS5B02G189200.1	ARE	AAACCA	anaerobic induction
TraesCS5B02G189200.1	ARE	AAACCA	anaerobic induction
TraesCS5B02G189200.1	ARE	AAACCA	anaerobic induction
TraesCS5B02G189200.1	ARE	AAACCA	anaerobic induction
TraesCS5B02G189200.1	TCA-element	TCAGAAGAGG	salicylic acid responsiveness
TraesCS5B02G189200.1	GT1-motif	GGTTAA	light responsiveness
TraesCS5B02G189200.1	ABRE	TACGGTC	abscisic acid responsiveness
TraesCS5B02G189200.1	TC-rich repeats	GTTTTCTTAC	defense and stress responsiveness
TraesCS5B02G189200.1	MBS	CAACTG	drought-inducibility
TraesCS5B02G189200.1	MBS	CAACTG	drought-inducibility
TraesCS5B02G189200.1	TGACG-motif	TGACG	MeJA-responsiveness
TraesCS5B02G189200.1	I-box	GTATAAGGCC	light responsiveness
TraesCS5D02G196300.2	Box 4	ATTAAT	light responsiveness
TraesCS5D02G196300.2	TGA-element	AACGAC	auxin responsiveness
TraesCS5D02G196300.2	TGA-element	AACGAC	auxin responsiveness
TraesCS5D02G196300.2	TCA-element	CCATCTTTTT	salicylic acid responsiveness
TraesCS5D02G196300.2	ABRE	ACGTG	abscisic acid responsiveness
TraesCS5D02G196300.2	ABRE	ACGTG	abscisic acid responsiveness
TraesCS5D02G196300.2	ABRE	ACGTG	abscisic acid responsiveness
TraesCS5D02G196300.2	ABRE	ACGTG	abscisic acid responsiveness
TraesCS5D02G196300.2	MBS	CAACTG	drought-inducibility
TraesCS5D02G196300.2	MBS	CAACTG	drought-inducibility
TraesCS5D02G196300.2	MBS	CAACTG	drought-inducibility
TraesCS5D02G196300.2	TGACG-motif	TGACG	MeJA-responsiveness
TraesCS5D02G196300.2	ATCT-motif	AATCTAATCC	light responsiveness
TraesCS5D02G196300.2	ATCT-motif	AATCTAATCC	light responsiveness
TraesCS5D02G196300.2	LTR	CCGAAA	low-temperature responsiveness
TraesCS5D02G196300.2	AE-box	AGAAACAA	light responsiveness
TraesCS5D02G196300.2	G-box	CACGAC	light responsiveness
TraesCS5D02G196300.2	G-box	CACGTC	light responsiveness
TraesCS5D02G196300.2	G-box	TACGTG	light responsiveness
TraesCS5D02G196300.2	CGTCA-motif	CGTCA	MeJA-responsiveness
TraesCS5D02G196300.2	AuxRR-core	GGTCCAT	auxin responsiveness
TraesCS5D02G196300.2	Sp1	GGGCGG	light responsiveness
TraesCS5D02G196300.2	TGA-box	TGACGTAA	auxin responsiveness
TraesCS5D02G196300.2	ARE	AAACCA	anaerobic induction
TraesCS5D02G196300.2	ARE	AAACCA	anaerobic induction
TraesCS5D02G196300.2	G-Box	CACGTT	light responsiveness
TraesCS5D02G196300.2	G-Box	CACGTT	light responsiveness
TraesCS5D02G196300.2	GT1-motif	GGTTAA	light responsiveness
TraesCS5D02G196300.2	I-box	GTATAAGGCC	light responsiveness
TraesCS5D02G196300.2	GC-motif	CCCCCG	anoxic specific inducibility
TraesCS6A02G386600.1	TATC-box	TATCCCA	gibberellin responsiveness
TraesCS6A02G386600.1	GT1-motif	GGTTAA	light responsiveness
TraesCS6A02G386600.1	I-box	AGATAAGG	light responsiveness
TraesCS6A02G386600.1	TC-rich repeats	GTTTTCTTAC	defense and stress responsiveness
TraesCS6A02G386600.1	MBS	CAACTG	drought-inducibility
TraesCS6A02G386600.1	MBS	CAACTG	drought-inducibility
TraesCS6A02G386600.1	Sp1	GGGCGG	light responsiveness
TraesCS6A02G386600.1	Sp1	GGGCGG	light responsiveness
TraesCS6A02G386600.1	GARE-motif	TCTGTTG	gibberellin responsiveness
TraesCS6A02G386600.1	ATCT-motif	AATCTAATCC	light responsiveness
TraesCS6A02G386600.1	LTR	CCGAAA	low-temperature responsiveness
TraesCS6A02G386600.1	LTR	CCGAAA	low-temperature responsiveness
TraesCS6A02G386600.1	ARE	AAACCA	anaerobic induction
TraesCS6A02G386600.1	ARE	AAACCA	anaerobic induction
TraesCS6A02G386600.1	TGA-element	AACGAC	auxin responsiveness
TraesCS6B02G425700.1	Sp1	GGGCGG	light responsiveness
TraesCS6B02G425700.1	Sp1	GGGCGG	light responsiveness
TraesCS6B02G425700.1	Sp1	GGGCGG	light responsiveness
TraesCS6B02G425700.1	GTGGC-motif	CATCGTGTGGC	light responsiveness
TraesCS6B02G425700.1	G-box	CACGAC	light responsiveness
TraesCS6B02G425700.1	Gap-box	CAAATGAA(A/G)A	light responsiveness
TraesCS6B02G425700.1	GARE-motif	TCTGTTG	gibberellin responsiveness
TraesCS6B02G425700.1	GARE-motif	TCTGTTG	gibberellin responsiveness
TraesCS6B02G425700.1	ARE	AAACCA	anaerobic induction
TraesCS6B02G425700.1	TATC-box	TATCCCA	gibberellin responsiveness
TraesCS6B02G425700.1	GT1-motif	GGTTAAT	light responsiveness
TraesCS6B02G425700.1	I-box	gGATAAGGTG	light responsiveness
TraesCS6B02G425700.1	MBS	CAACTG	drought-inducibility
TraesCS6D02G371200.1	TCA-element	CCATCTTTTT	salicylic acid responsiveness
TraesCS6D02G371200.1	ARE	AAACCA	anaerobic induction
TraesCS6D02G371200.1	ARE	AAACCA	anaerobic induction
TraesCS6D02G371200.1	G-box	TACGTG	light responsiveness
TraesCS6D02G371200.1	G-box	CACGAC	light responsiveness
TraesCS6D02G371200.1	GARE-motif	TCTGTTG	gibberellin responsiveness
TraesCS6D02G371200.1	LTR	CCGAAA	low-temperature responsiveness
TraesCS6D02G371200.1	ATCT-motif	AATCTAATCC	light responsiveness
TraesCS6D02G371200.1	ATCT-motif	AATCTAATCC	light responsiveness
TraesCS6D02G371200.1	GC-motif	CCCCCG	anoxic specific inducibility
TraesCS6D02G371200.1	MBS	CAACTG	drought-inducibility
TraesCS6D02G371200.1	TATC-box	TATCCCA	gibberellin responsiveness
TraesCS6D02G371200.1	ABRE	ACGTG	abscisic acid responsiveness
TraesCS6D02G371200.1	GT1-motif	GGTTAA	light responsiveness
TraesCS7A02G322200.1	TGACG-motif	TGACG	MeJA-responsiveness
TraesCS7A02G322200.1	TGACG-motif	TGACG	MeJA-responsiveness
TraesCS7A02G322200.1	GC-motif	CCCCCG	anoxic specific inducibility
TraesCS7A02G322200.1	chs-CMA2b	GAACCTACACAC	light responsiveness
TraesCS7A02G322200.1	MBS	CAACTG	drought-inducibility
TraesCS7A02G322200.1	MBS	CAACTG	drought-inducibility
TraesCS7A02G322200.1	P-box	CCTTTTG	gibberellin responsiveness
TraesCS7A02G322200.1	TCA-element	CCATCTTTTT	salicylic acid responsiveness
TraesCS7A02G322200.1	TCA-element	CCATCTTTTT	salicylic acid responsiveness
TraesCS7A02G322200.1	TGA-element	AACGAC	auxin responsiveness
TraesCS7A02G322200.1	ARE	AAACCA	anaerobic induction
TraesCS7A02G322200.1	ARE	AAACCA	anaerobic induction
TraesCS7A02G322200.1	CGTCA-motif	CGTCA	MeJA-responsiveness
TraesCS7A02G322200.1	CGTCA-motif	CGTCA	MeJA-responsiveness
TraesCS7A02G322200.1	GARE-motif	TCTGTTG	gibberellin responsiveness
TraesCS7A02G322200.1	G-box	CACGAC	light responsiveness
TraesCS7A02G322200.1	G-box	CACGAC	light responsiveness
TraesCS7A02G322200.1	G-box	CACGAC	light responsiveness
TraesCS7A02G322200.1	Box 4	ATTAAT	light responsiveness
TraesCS7B02G223100.1	ARE	AAACCA	anaerobic induction
TraesCS7B02G223100.1	ARE	AAACCA	anaerobic induction
TraesCS7B02G223100.1	TGA-element	AACGAC	auxin responsiveness
TraesCS7B02G223100.1	TGA-element	AACGAC	auxin responsiveness
TraesCS7B02G223100.1	ATC-motif	AGTAATCT	light responsiveness
TraesCS7B02G223100.1	TCA-element	CCATCTTTTT	salicylic acid responsiveness
TraesCS7B02G223100.1	AE-box	AGAAACAA	light responsiveness
TraesCS7B02G223100.1	Box 4	ATTAAT	light responsiveness
TraesCS7B02G223100.1	Box 4	ATTAAT	light responsiveness
TraesCS7B02G223100.1	G-box	CACGAC	light responsiveness
TraesCS7B02G223100.1	G-box	CACGAC	light responsiveness
TraesCS7B02G223100.1	G-box	CACGAC	light responsiveness
TraesCS7B02G223100.1	LTR	CCGAAA	low-temperature responsiveness
TraesCS7B02G223100.1	CGTCA-motif	CGTCA	MeJA-responsiveness
TraesCS7B02G223100.1	CGTCA-motif	CGTCA	MeJA-responsiveness
TraesCS7B02G223100.1	MBS	CAACTG	drought-inducibility
TraesCS7B02G223100.1	MBS	CAACTG	drought-inducibility
TraesCS7B02G223100.1	TGACG-motif	TGACG	MeJA-responsiveness
TraesCS7B02G223100.1	TGACG-motif	TGACG	MeJA-responsiveness
TraesCS7B02G223100.1	chs-CMA2b	GAACCTACACAC	light responsiveness
TraesCS7B02G223100.1	GC-motif	CCCCCG	anoxic specific inducibility
TraesCS7B02G223100.1	ABRE	GCAACGTGTC	abscisic acid responsiveness
TraesCS7D02G319100.1	TGACG-motif	TGACG	MeJA-responsiveness
TraesCS7D02G319100.1	TGACG-motif	TGACG	MeJA-responsiveness
TraesCS7D02G319100.1	GC-motif	CCCCCG	anoxic specific inducibility
TraesCS7D02G319100.1	chs-CMA2b	GAACCTACACAC	light responsiveness
TraesCS7D02G319100.1	MBS	CAACTG	drought-inducibility
TraesCS7D02G319100.1	MBS	CAACTG	drought-inducibility
TraesCS7D02G319100.1	MBS	CAACTG	drought-inducibility
TraesCS7D02G319100.1	P-box	CCTTTTG	gibberellin responsiveness
TraesCS7D02G319100.1	TCA-element	CCATCTTTTT	salicylic acid responsiveness
TraesCS7D02G319100.1	TCA-element	CCATCTTTTT	salicylic acid responsiveness
TraesCS7D02G319100.1	ARE	AAACCA	anaerobic induction
TraesCS7D02G319100.1	ARE	AAACCA	anaerobic induction
TraesCS7D02G319100.1	TGA-element	AACGAC	auxin responsiveness
TraesCS7D02G319100.1	CGTCA-motif	CGTCA	MeJA-responsiveness
TraesCS7D02G319100.1	CGTCA-motif	CGTCA	MeJA-responsiveness
TraesCS7D02G319100.1	GARE-motif	TCTGTTG	gibberellin responsiveness
TraesCS7D02G319100.1	G-box	CACGAC	light responsiveness
TraesCS7D02G319100.1	G-box	CACGAC	light responsiveness
TraesCS7D02G319100.1	G-box	CACGAC	light responsiveness
TraesCS7D02G319100.1	Box 4	ATTAAT	light responsiveness
