# Supplementary material for: Genome-wide identification of alcohol dehydrogenase (ADH) gene family under waterlogging stress in wheat (Triticum aestivum)
Source: PeerJ. 2021 Jul 23;9:e11861. doi: 10.7717/peerj.11861 (PMC8312495; doi:10.7717/peerj.11861)
Supplement: Supplemental Information 5 [file peerj-09-11861-s005.xls]

## Sheet: Table S5
Table S5 List of Gene Ontology (GO) in TaADH genes
Source	Term_name	Term_id	Adjusted_p_value	Negative_log10_of_adjusted_p_value	Term_size	Query_size	Intersection_size	Effective_domain_size	Intersections
GO:MF	S-(hydroxymethyl)glutathione dehydrogenase activity	GO:0051903	3.14e-32	31.5033	9	19	9	63631	TraesCS1D02G376300.1,TraesCS4A02G202100.2,TraesCS4A02G202200.1,TraesCS4A02G202300.1,TraesCS4B02G106300.1,TraesCS4D02G103000.1,TraesCS6A02G386600.1,TraesCS6B02G425700.1,TraesCS6D02G371200.1
GO:MF	zinc ion binding	GO:0008270	3.4e-30	29.4686	1978	22	21	63631	TraesCS1A02G370200.1,TraesCS1B02G389200.1,TraesCS1D02G376300.1,TraesCS4A02G202100.2,TraesCS4A02G202200.1,TraesCS4A02G202300.1,TraesCS4B02G106300.1,TraesCS4B02G106400.1,TraesCS4B02G106500.1,TraesCS4D02G103000.1,TraesCS4D02G103100.1,TraesCS4D02G103300.1,TraesCS5A02G193900.1,TraesCS5B02G189200.1,TraesCS5D02G196300.2,TraesCS6A02G386600.1,TraesCS6B02G425700.1,TraesCS6D02G371200.1,TraesCS7A02G322200.1,…
GO:MF	alcohol dehydrogenase (NAD+) activity	GO:0004022	1.26e-26	25.8995	8	11	7	63631	TraesCS1B02G389200.1,TraesCS1D02G376300.1,TraesCS4A02G202100.2,TraesCS4A02G202200.1,TraesCS4A02G202300.1,TraesCS4B02G106300.1,TraesCS4D02G103000.1
GO:MF	alcohol dehydrogenase [NAD(P)+] activity	GO:0018455	1.26e-26	25.8995	8	11	7	63631	TraesCS1B02G389200.1,TraesCS1D02G376300.1,TraesCS4A02G202100.2,TraesCS4A02G202200.1,TraesCS4A02G202300.1,TraesCS4B02G106300.1,TraesCS4D02G103000.1
GO:MF	alcohol dehydrogenase activity, zinc-dependent	GO:0004024	1.6e-23	22.7948	6	11	6	63631	TraesCS1D02G376300.1,TraesCS4A02G202100.2,TraesCS4A02G202200.1,TraesCS4A02G202300.1,TraesCS4B02G106300.1,TraesCS4D02G103000.1
GO:MF	transition metal ion binding	GO:0046914	2.67e-23	22.5728	4435	22	21	63631	TraesCS1A02G370200.1,TraesCS1B02G389200.1,TraesCS1D02G376300.1,TraesCS4A02G202100.2,TraesCS4A02G202200.1,TraesCS4A02G202300.1,TraesCS4B02G106300.1,TraesCS4B02G106400.1,TraesCS4B02G106500.1,TraesCS4D02G103000.1,TraesCS4D02G103100.1,TraesCS4D02G103300.1,TraesCS5A02G193900.1,TraesCS5B02G189200.1,TraesCS5D02G196300.2,TraesCS6A02G386600.1,TraesCS6B02G425700.1,TraesCS6D02G371200.1,TraesCS7A02G322200.1,…
GO:MF	oxidoreductase activity	GO:0016491	1.14e-19	18.9432	6658	22	21	63631	TraesCS1A02G370200.1,TraesCS1B02G389200.1,TraesCS1D02G376300.1,TraesCS4A02G202100.2,TraesCS4A02G202200.1,TraesCS4A02G202300.1,TraesCS4B02G106300.1,TraesCS4B02G106400.1,TraesCS4B02G106500.1,TraesCS4D02G103000.1,TraesCS4D02G103100.1,TraesCS4D02G103300.1,TraesCS5A02G193900.1,TraesCS5B02G189200.1,TraesCS5D02G196300.2,TraesCS6A02G386600.1,TraesCS6B02G425700.1,TraesCS6D02G371200.1,TraesCS7A02G322200.1,…
GO:MF	oxidoreductase activity, acting on the CH-OH group of donors, NAD or NADP as acceptor	GO:0016616	1.75e-18	17.7564	323	19	10	63631	TraesCS1B02G389200.1,TraesCS1D02G376300.1,TraesCS4A02G202100.2,TraesCS4A02G202200.1,TraesCS4A02G202300.1,TraesCS4B02G106300.1,TraesCS4D02G103000.1,TraesCS6A02G386600.1,TraesCS6B02G425700.1,TraesCS6D02G371200.1
GO:MF	oxidoreductase activity, acting on CH-OH group of donors	GO:0016614	2.2e-17	16.6583	420	19	10	63631	TraesCS1B02G389200.1,TraesCS1D02G376300.1,TraesCS4A02G202100.2,TraesCS4A02G202200.1,TraesCS4A02G202300.1,TraesCS4B02G106300.1,TraesCS4D02G103000.1,TraesCS6A02G386600.1,TraesCS6B02G425700.1,TraesCS6D02G371200.1
GO:MF	metal ion binding	GO:0046872	3.86e-17	16.4135	8950	22	21	63631	TraesCS1A02G370200.1,TraesCS1B02G389200.1,TraesCS1D02G376300.1,TraesCS4A02G202100.2,TraesCS4A02G202200.1,TraesCS4A02G202300.1,TraesCS4B02G106300.1,TraesCS4B02G106400.1,TraesCS4B02G106500.1,TraesCS4D02G103000.1,TraesCS4D02G103100.1,TraesCS4D02G103300.1,TraesCS5A02G193900.1,TraesCS5B02G189200.1,TraesCS5D02G196300.2,TraesCS6A02G386600.1,TraesCS6B02G425700.1,TraesCS6D02G371200.1,TraesCS7A02G322200.1,…
GO:MF	cation binding	GO:0043169	4.06e-17	16.3913	9013	22	21	63631	TraesCS1A02G370200.1,TraesCS1B02G389200.1,TraesCS1D02G376300.1,TraesCS4A02G202100.2,TraesCS4A02G202200.1,TraesCS4A02G202300.1,TraesCS4B02G106300.1,TraesCS4B02G106400.1,TraesCS4B02G106500.1,TraesCS4D02G103000.1,TraesCS4D02G103100.1,TraesCS4D02G103300.1,TraesCS5A02G193900.1,TraesCS5B02G189200.1,TraesCS5D02G196300.2,TraesCS6A02G386600.1,TraesCS6B02G425700.1,TraesCS6D02G371200.1,TraesCS7A02G322200.1,…
GO:MF	ion binding	GO:0043167	1.21e-09	8.91709	20750	22	21	63631	TraesCS1A02G370200.1,TraesCS1B02G389200.1,TraesCS1D02G376300.1,TraesCS4A02G202100.2,TraesCS4A02G202200.1,TraesCS4A02G202300.1,TraesCS4B02G106300.1,TraesCS4B02G106400.1,TraesCS4B02G106500.1,TraesCS4D02G103000.1,TraesCS4D02G103100.1,TraesCS4D02G103300.1,TraesCS5A02G193900.1,TraesCS5B02G189200.1,TraesCS5D02G196300.2,TraesCS6A02G386600.1,TraesCS6B02G425700.1,TraesCS6D02G371200.1,TraesCS7A02G322200.1,…
GO:MF	cobalt ion binding	GO:0050897	3.4e-07	6.46802	37	22	3	63631	TraesCS7A02G322200.1,TraesCS7B02G223100.1,TraesCS7D02G319100.1
GO:MF	catalytic activity	GO:0003824	3.84e-06	5.41587	31054	22	21	63631	TraesCS1A02G370200.1,TraesCS1B02G389200.1,TraesCS1D02G376300.1,TraesCS4A02G202100.2,TraesCS4A02G202200.1,TraesCS4A02G202300.1,TraesCS4B02G106300.1,TraesCS4B02G106400.1,TraesCS4B02G106500.1,TraesCS4D02G103000.1,TraesCS4D02G103100.1,TraesCS4D02G103300.1,TraesCS5A02G193900.1,TraesCS5B02G189200.1,TraesCS5D02G196300.2,TraesCS6A02G386600.1,TraesCS6B02G425700.1,TraesCS6D02G371200.1,TraesCS7A02G322200.1,…
GO:MF	binding	GO:0005488	0.00309414	2.50946	43755	22	21	63631	TraesCS1A02G370200.1,TraesCS1B02G389200.1,TraesCS1D02G376300.1,TraesCS4A02G202100.2,TraesCS4A02G202200.1,TraesCS4A02G202300.1,TraesCS4B02G106300.1,TraesCS4B02G106400.1,TraesCS4B02G106500.1,TraesCS4D02G103000.1,TraesCS4D02G103100.1,TraesCS4D02G103300.1,TraesCS5A02G193900.1,TraesCS5B02G189200.1,TraesCS5D02G196300.2,TraesCS6A02G386600.1,TraesCS6B02G425700.1,TraesCS6D02G371200.1,TraesCS7A02G322200.1,…
GO:BP	cellular detoxification of aldehyde	GO:0110095	3.88e-20	19.4114	9	11	6	42774	TraesCS1D02G376300.1,TraesCS4A02G202100.2,TraesCS4A02G202200.1,TraesCS4A02G202300.1,TraesCS4B02G106300.1,TraesCS4D02G103000.1
GO:BP	formaldehyde metabolic process	GO:0046292	3.88e-20	19.4114	9	11	6	42774	TraesCS1D02G376300.1,TraesCS4A02G202100.2,TraesCS4A02G202200.1,TraesCS4A02G202300.1,TraesCS4B02G106300.1,TraesCS4D02G103000.1
GO:BP	cellular response to aldehyde	GO:0110096	3.88e-20	19.4114	9	11	6	42774	TraesCS1D02G376300.1,TraesCS4A02G202100.2,TraesCS4A02G202200.1,TraesCS4A02G202300.1,TraesCS4B02G106300.1,TraesCS4D02G103000.1
GO:BP	formaldehyde catabolic process	GO:0046294	3.88e-20	19.4114	9	11	6	42774	TraesCS1D02G376300.1,TraesCS4A02G202100.2,TraesCS4A02G202200.1,TraesCS4A02G202300.1,TraesCS4B02G106300.1,TraesCS4D02G103000.1
GO:BP	oxidation-reduction process	GO:0055114	4.83e-19	18.316	5774	22	22	42774	TraesCS1A02G370100.1,TraesCS1A02G370200.1,TraesCS1B02G389200.1,TraesCS1D02G376300.1,TraesCS4A02G202100.2,TraesCS4A02G202200.1,TraesCS4A02G202300.1,TraesCS4B02G106300.1,TraesCS4B02G106400.1,TraesCS4B02G106500.1,TraesCS4D02G103000.1,TraesCS4D02G103100.1,TraesCS4D02G103300.1,TraesCS5A02G193900.1,TraesCS5B02G189200.1,TraesCS5D02G196300.2,TraesCS6A02G386600.1,TraesCS6B02G425700.1,TraesCS6D02G371200.1,…
GO:BP	aldehyde catabolic process	GO:0046185	5.71e-18	17.2435	18	11	6	42774	TraesCS1D02G376300.1,TraesCS4A02G202100.2,TraesCS4A02G202200.1,TraesCS4A02G202300.1,TraesCS4B02G106300.1,TraesCS4D02G103000.1
GO:BP	cellular aldehyde metabolic process	GO:0006081	7.28e-14	13.1378	79	11	6	42774	TraesCS1D02G376300.1,TraesCS4A02G202100.2,TraesCS4A02G202200.1,TraesCS4A02G202300.1,TraesCS4B02G106300.1,TraesCS4D02G103000.1
GO:BP	detoxification	GO:0098754	4e-12	11.3975	161	11	6	42774	TraesCS1D02G376300.1,TraesCS4A02G202100.2,TraesCS4A02G202200.1,TraesCS4A02G202300.1,TraesCS4B02G106300.1,TraesCS4D02G103000.1
GO:BP	cellular response to toxic substance	GO:0097237	4e-12	11.3975	160	11	6	42774	TraesCS1D02G376300.1,TraesCS4A02G202100.2,TraesCS4A02G202200.1,TraesCS4A02G202300.1,TraesCS4B02G106300.1,TraesCS4D02G103000.1
GO:BP	cellular detoxification	GO:1990748	4e-12	11.3975	160	11	6	42774	TraesCS1D02G376300.1,TraesCS4A02G202100.2,TraesCS4A02G202200.1,TraesCS4A02G202300.1,TraesCS4B02G106300.1,TraesCS4D02G103000.1
GO:BP	response to toxic substance	GO:0009636	5.63e-12	11.2493	173	11	6	42774	TraesCS1D02G376300.1,TraesCS4A02G202100.2,TraesCS4A02G202200.1,TraesCS4A02G202300.1,TraesCS4B02G106300.1,TraesCS4D02G103000.1
GO:BP	small molecule catabolic process	GO:0044282	1.69e-10	9.77314	308	11	6	42774	TraesCS1D02G376300.1,TraesCS4A02G202100.2,TraesCS4A02G202200.1,TraesCS4A02G202300.1,TraesCS4B02G106300.1,TraesCS4D02G103000.1
GO:BP	ethanol metabolic process	GO:0006067	1.7e-10	9.77018	3	19	3	42774	TraesCS6A02G386600.1,TraesCS6B02G425700.1,TraesCS6D02G371200.1
GO:BP	cellular response to oxygen-containing compound	GO:1901701	1.7e-10	9.77018	320	11	6	42774	TraesCS1D02G376300.1,TraesCS4A02G202100.2,TraesCS4A02G202200.1,TraesCS4A02G202300.1,TraesCS4B02G106300.1,TraesCS4D02G103000.1
GO:BP	ethanol oxidation	GO:0006069	1.7e-10	9.77018	3	19	3	42774	TraesCS6A02G386600.1,TraesCS6B02G425700.1,TraesCS6D02G371200.1
GO:BP	primary alcohol metabolic process	GO:0034308	5.52e-09	8.25809	7	19	3	42774	TraesCS6A02G386600.1,TraesCS6B02G425700.1,TraesCS6D02G371200.1
GO:BP	response to organic substance	GO:0010033	1.23e-08	7.90925	1271	22	9	42774	TraesCS1D02G376300.1,TraesCS4A02G202100.2,TraesCS4A02G202200.1,TraesCS4A02G202300.1,TraesCS4B02G106300.1,TraesCS4D02G103000.1,TraesCS7A02G322200.1,TraesCS7B02G223100.1,TraesCS7D02G319100.1
GO:BP	cellular response to chemical stimulus	GO:0070887	2.4e-08	7.61987	755	11	6	42774	TraesCS1D02G376300.1,TraesCS4A02G202100.2,TraesCS4A02G202200.1,TraesCS4A02G202300.1,TraesCS4B02G106300.1,TraesCS4D02G103000.1
GO:BP	response to oxygen-containing compound	GO:1901700	6.53e-08	7.18488	902	11	6	42774	TraesCS1D02G376300.1,TraesCS4A02G202100.2,TraesCS4A02G202200.1,TraesCS4A02G202300.1,TraesCS4B02G106300.1,TraesCS4D02G103000.1
GO:BP	response to chemical	GO:0042221	2.71e-07	6.56761	1856	22	9	42774	TraesCS1D02G376300.1,TraesCS4A02G202100.2,TraesCS4A02G202200.1,TraesCS4A02G202300.1,TraesCS4B02G106300.1,TraesCS4D02G103000.1,TraesCS7A02G322200.1,TraesCS7B02G223100.1,TraesCS7D02G319100.1
GO:BP	small molecule metabolic process	GO:0044281	6.26e-06	5.20351	3255	19	9	42774	TraesCS1D02G376300.1,TraesCS4A02G202100.2,TraesCS4A02G202200.1,TraesCS4A02G202300.1,TraesCS4B02G106300.1,TraesCS4D02G103000.1,TraesCS6A02G386600.1,TraesCS6B02G425700.1,TraesCS6D02G371200.1
GO:BP	organic substance catabolic process	GO:1901575	1.05e-05	4.97683	2202	11	6	42774	TraesCS1D02G376300.1,TraesCS4A02G202100.2,TraesCS4A02G202200.1,TraesCS4A02G202300.1,TraesCS4B02G106300.1,TraesCS4D02G103000.1
GO:BP	cellular catabolic process	GO:0044248	1.46e-05	4.83636	2347	11	6	42774	TraesCS1D02G376300.1,TraesCS4A02G202100.2,TraesCS4A02G202200.1,TraesCS4A02G202300.1,TraesCS4B02G106300.1,TraesCS4D02G103000.1
GO:BP	cellular response to stimulus	GO:0051716	1.74e-05	4.75976	2438	11	6	42774	TraesCS1D02G376300.1,TraesCS4A02G202100.2,TraesCS4A02G202200.1,TraesCS4A02G202300.1,TraesCS4B02G106300.1,TraesCS4D02G103000.1
GO:BP	alcohol metabolic process	GO:0006066	4.45e-05	4.3521	141	19	3	42774	TraesCS6A02G386600.1,TraesCS6B02G425700.1,TraesCS6D02G371200.1
GO:BP	catabolic process	GO:0009056	4.48e-05	4.34858	2917	11	6	42774	TraesCS1D02G376300.1,TraesCS4A02G202100.2,TraesCS4A02G202200.1,TraesCS4A02G202300.1,TraesCS4B02G106300.1,TraesCS4D02G103000.1
GO:BP	organic hydroxy compound metabolic process	GO:1901615	0.000368711	3.43331	296	19	3	42774	TraesCS6A02G386600.1,TraesCS6B02G425700.1,TraesCS6D02G371200.1
GO:BP	response to stimulus	GO:0050896	0.00124246	2.90572	5535	22	9	42774	TraesCS1D02G376300.1,TraesCS4A02G202100.2,TraesCS4A02G202200.1,TraesCS4A02G202300.1,TraesCS4B02G106300.1,TraesCS4D02G103000.1,TraesCS7A02G322200.1,TraesCS7B02G223100.1,TraesCS7D02G319100.1
GO:BP	metabolic process	GO:0008152	0.00278607	2.55501	32504	22	22	42774	TraesCS1A02G370100.1,TraesCS1A02G370200.1,TraesCS1B02G389200.1,TraesCS1D02G376300.1,TraesCS4A02G202100.2,TraesCS4A02G202200.1,TraesCS4A02G202300.1,TraesCS4B02G106300.1,TraesCS4B02G106400.1,TraesCS4B02G106500.1,TraesCS4D02G103000.1,TraesCS4D02G103100.1,TraesCS4D02G103300.1,TraesCS5A02G193900.1,TraesCS5B02G189200.1,TraesCS5D02G196300.2,TraesCS6A02G386600.1,TraesCS6B02G425700.1,TraesCS6D02G371200.1,…
GO:BP	generation of precursor metabolites and energy	GO:0006091	0.0119838	1.92141	1047	19	3	42774	TraesCS6A02G386600.1,TraesCS6B02G425700.1,TraesCS6D02G371200.1
GO:CC	cytosol	GO:0005829	1.59e-05	4.79792	1337	11	6	33358	TraesCS1D02G376300.1,TraesCS4A02G202100.2,TraesCS4A02G202200.1,TraesCS4A02G202300.1,TraesCS4B02G106300.1,TraesCS4D02G103000.1
