# Supplementary material for: Genome-wide identification of alcohol dehydrogenase (ADH) gene family under waterlogging stress in wheat (Triticum aestivum)
Source: PeerJ. 2021 Jul 23;9:e11861. doi: 10.7717/peerj.11861 (PMC8312495; doi:10.7717/peerj.11861)
Supplement: Supplemental Information 6 [file peerj-09-11861-s006.xlsx]

## Sheet: Table S6 
Table S6 The relative expression level of TaADH genes under waterlogging stress and the determination of bud length of two kinds of wheat seeds after 24 h and 72 h of germination.
Gene Name	ZM22_C24	STD	ZM22_W24	STD	ZM22_C72	STD	ZM22_W72	STD	BN607_C24	STD	BN607_W24	STD	BN607_C72	STD	BN607_W72	STD
TaADH1/2	1	0.320212	2.02635	0.592481	4.46664	0.617902	3.00532	1.31369	2.6154	0.0714196	4.64333	0.315236	0.0909463	0.0609038	2.41591	0.76963
TaADH3	1	0.220776	1.09131	0.149986	1.12197	0.165221	0.358817	0.188013	0.241359	0.172403	1.48265	0.176596	0.283162	0.140757	0.207279	0.0796549
TaADH4	1	0.103838	0.46501	0.0271686	0.920515	0.093599	0.442794	0.0191047	0.00840351	0.00184326	0.440955	0.0153986	0.0613991	0.0110283	0.0763598	0.0081292
TaADH5	1	0.188216	0.990846	0.0867895	4.55052	0.282234	2.64955	0.12875	0.196009	0.0212895	1.40803	0.210281	1.66825	0.0462423	1.17976	0.0911342
TaADH6	1	0.370964	1.06738	0.0683379	4.0043	0.254986	0.912991	0.0913241	0.0834161	0.0176022	2.18227	0.331963	0.162529	0.0278387	0.0294248	0.01716
TaADH7	1	0.297181	0.64769	0.0238	0.814207	0.165609	1.0463	0.0453917	1.04853	0.521347	1.1836	0.0561419	0.639262	0.169802	0.392706	0.0742237
TaADH8	1	0.0442144	0.880553	0.112353	4.49357	0.209572	3.65663	0.279352	0.468309	0.0421064	0.688187	0.0663741	0.597386	0.0172613	0.595019	0.031064
TaADH9	1	0.107175	0.492659	0.18	0.210284	0.00757568	1.30647	0.110616	0.00159342	0.00138002	0.405138	0.0752847	0.0612194	0.0244834	0.122896	0.0115718
TaADH10	1	0.183721	0.0464408	0.0199213	0.401856	0.0726067	0.94084	0.311489	0.0154299	0.0152783	0.990872	0.246276	0.405126	0.227608	0.190819	0.152683
TaADH11	1	0.163703	1.0666	0.231974	4.28906	0.180409	4.33404	0.0818138	0.582744	0.0341002	1.23222	0.114459	1.79069	0.157053	0.762359	0.0346848
TaADH12	1	0.0308129	0.752699	0.0705924	2.24828	0.110365	6.24861	0.190082	0.4432	0.0929271	1.00995	0.120275	0	0	0	0
TaADH13	1	0.139916	1.68253	0.0478836	1.80139	0.128886	4.90175	0.348026	0.228301	0.0463711	1.21287	0.130278	0.379266	0.0713607	0.289694	0.0899922
TaADH14	1	0.289626	0.690832	0.0955502	31.2635	1.97677	16.9858	2.48532	4.74204	0.136118	1.96197	0.219409	35.5667	2.43594	8.85766	1.915
TaADH15	1	0.0680563	0.996028	0.271304	0.670293	0.149885	0.906145	0.0279596	1.00807	0.282212	0.591171	0.132885	2.56229	0.190355	1.09717	0.208469
TaADH16	1	0.0914942	0.346003	0.0778887	1.98387	0.143832	1.23014	0.019715	1.17047	0.118903	0.442631	0.12852	2.42987	0.548205	1.13316	0.0374996
TaADH17	1	0.079498	1.17382	0.047695	0.500289	0.276346	0.677628	0.320524	1.04723	0.205669	0.981905	0.0457378	0.97919	0.0753805	0.657253	0.0594926
TaADH18	1	0.149945	1.43774	0.0592486	0.920311	0.378283	1.06747	0.377036	1.18455	0.0536789	1.09046	0.284832	1.46136	0.139854	1.06857	0.0768113
TaADH19	1	0.157905	2.01724	0.101266	0.958213	0.153652	0.968539	0.0945644	1.3766	0.187834	1.65555	0.0493336	1.87722	0.241022	1.2344	0.0688511
TaADH20	1	0.0583368	1.83467	0.282589	1.69821	0.239351	1.88435	0.101542	1.26971	0.202002	1.89114	0.24718	2.10248	0.154883	1.69041	0.0648976
TaADH21	1	0.08093	1.2057	0.186242	1.45999	0.211986	1.26369	0.202676	1.22144	0.243724	1.37337	0.155501	1.36572	0.0793336	1.05071	0.152099
TaADH22	1	0.250603	1.29067	0.114572	1.44321	0.278838	1.03297	0.0555557	1.11938	0.170826	1.27374	0.23908	1.34324	0.101714	1.24221	0.129922
bud length -72h					3.65	0.52	1.63	0.09					3.7	0.21	3.48	0.11
